# Supplementary material for: Arabidopsis OST1 homologs of barley are involved in stomatal regulation
Source: J Exp Bot. 2026 Jan 22;77(10):3150–60. doi: 10.1093/jxb/erag037 (PMC13187675; doi:10.1093/jxb/erag037)
Supplement: erag037_Supplementary_Data [file erag037_supplementary_data.zip]

Archive with 2 entries (2 files):
- jexbot316572-file002.xlsx
- Supplemental newer, new.pdf
