# Supplementary material for: Arabidopsis OST1 homologs of barley are involved in stomatal regulation
Source: J Exp Bot. 2026 Jan 22;77(10):3150–60. doi: 10.1093/jxb/erag037 (PMC13187675; doi:10.1093/jxb/erag037)
Supplement: erag037_Supplementary_Data [file erag037_supplementary_data.zip › jexbot316572-file002.xlsx]

## Sheet: Fig 2
Figure 2, Diurnal courses of net assimilation rate and stomatal conductance
Yellow lines mark the beginnings of dark and light periods, respectively
Genotype		Plant 1		Plant 2		Plant 3		Plant 4		Plant 5		Plant 6
		Anet	gs	Anet	gs	Anet	gs	Anet	gs	Anet	gs	Anet	gs	AV	SE	AV	SE
WT, HL	17:22:31	8.10623	78.3906	7.19427	43.7399	5.933	80.0366	8.62806	116.796	6.39751	71.7915	8.55455	107.668	7.46894	0.465859	83.0704	10.7202
WT, HL	17:30:31	8.21487	80.3577	7.04704	49.2045	5.97652	81.0895	8.40592	110.501	5.91058	65.6701	8.61521	102.426	7.36169	0.500436	81.5415	9.26285
WT, HL	17:38:31	8.21926	81.7023	7.15764	50.4281	5.98551	78.6343	8.42526	110.47	5.7524	33.6351	8.61991	100.933	7.36	0.515591	75.9671	11.9694
WT, HL	17:46:31	8.16554	84.8659	7.07781	51.5308	6.02272	79.7166	8.34894	106.933	5.71243	50.4539	8.58282	94.9509	7.31838	0.506433	78.0751	9.36996
WT, HL	17:54:31	8.23148	91.3555	7.23	52.6926	6.07402	80.0554	8.40654	108.048	5.66629	50.844	8.66426	90.967	7.37876	0.519391	78.9938	9.35524
WT, HL	18:02:31	8.03566	95.3721	7.14332	59.4596	6.06653	72.8912	8.4645	106.091	5.78553	53.7542	8.6709	95.2618	7.36107	0.503118	80.4716	8.77478
WT, HL	18:10:31	3.18579	89.7729	7.37165	57.8695	5.51647	75.2109	8.10684	99.8377	4.76398	49.8784	8.33434	91.0398	6.21318	0.840198	77.2682	8.13664
WT, HL	18:18:31	-1.92969	61.5555	-1.97536	56.5497	-0.949691	63.8101	-1.18467	78.3176	-1.59473	39.0829	-2.05023	66.4817	-1.61406	0.186775	60.9662	5.28617
WT, HL	18:26:31	-1.61539	39.544	-1.3263	15.0911	-1.02433	42.3623	-0.971437	49.4807	-1.32778	18.2928	-1.81102	35.6415	-1.34604	0.13333	33.4021	5.61287
WT, HL	18:34:31	-1.44918	29.5834	-1.38242	14.5533	-0.566403	28.7468	-0.88998	38.3828	-1.32413	25.4211	-1.76833	28.9176	-1.23007	0.17568	27.6008	3.15286
WT, HL	18:42:31	-1.52676	33.5932	-1.34289	10.2959	-0.811857	25.0924	-0.765197	33.2222	-1.311	16.9657	-1.69511	20.7149	-1.24214	0.154241	23.3141	3.75733
WT, HL	18:50:31	-1.55911	33.7662	-1.30098	10.491	-0.77995	25.7014	-0.6635	26.8142	-1.32958	20.0117	-1.66804	22.5447	-1.21686	0.167091	23.2215	3.17843
WT, HL	18:58:31	-1.51079	31.0213	-1.4713	9.87387	-0.616597	23.2531	-0.537817	28.9798	-1.28299	23.3277	-1.64103	17.9004	-1.17676	0.19555	22.3927	3.14304
WT, HL	19:06:31	-1.45547	30.2555	-1.35595	10.163	-0.612172	25.2172	-0.830062	27.4695	-1.26629	18.9281	-1.63627	22.0765	-1.1927	0.159832	22.3516	2.92821
WT, HL	19:14:31	-1.44302	29.635	-1.29452	10.8357	-0.595375	18.0046	-0.594191	21.9189	-1.23231	25.2387	-1.6643	20.9851	-1.13729	0.181988	21.103	2.61785
WT, HL	19:22:31	-1.48986	31.7512	-1.25524	10.29	-0.65013	23.8436	-0.744984	21.6012	-1.21253	19.8654	-1.57718	18.764	-1.15499	0.155642	21.0192	2.85787
WT, HL	19:30:31	-1.44563	28.2568	-1.24351	10.8336	-0.766154	19.936	-0.790126	20.9587	-1.1288	20.1897	-1.58263	16.9899	-1.15947	0.136634	19.5274	2.31573
WT, HL	19:38:31	-1.27711	29.3823	-1.2515	11.26	-0.534957	21.5091	-1.07822	24.827	-1.12353	15.6432	-1.56161	16.9704	-1.13782	0.138939	19.932	2.69645
WT, HL	19:46:31	-1.3045	26.5776	-1.21367	10.7035	-0.569539	20.7327	-0.840063	20.8561	-1.11339	20.6089	-1.58623	18.9155	-1.10457	0.146079	19.7324	2.09822
WT, HL	19:54:31	-1.21935	29.8332	-1.22215	7.93357	-0.564866	16.5992	-0.8323	20.7999	-1.0508	17.833	-1.52022	13.8183	-1.06828	0.136647	17.8028	2.99132
WT, HL	20:02:31	-1.23666	28.0844	-1.16046	11.9944	-0.507449	17.6632	-0.981643	18.9865	-1.12804	18.8173	-1.53388	12.8955	-1.09135	0.138569	18.0736	2.34904
WT, HL	20:10:31	-1.30308	27.1291	-1.17558	12.3502	-0.664477	20.9274	-0.863982	19.7304	-1.07695	22.6025	-1.5383	17.0023	-1.10373	0.127135	19.957	2.0496
WT, HL	20:18:31	-1.28183	28.1155	-1.13556	10.1894	-0.360193	18.6183	-0.801182	20.5197	-1.07705	19.2745	-1.51411	15.12	-1.02832	0.164531	18.6396	2.43259
WT, HL	20:26:31	-1.30327	28.0982	-1.11683	8.98874	-0.664631	19.6439	-0.774541	15.7089	-1.10381	18.5757	-1.4714	15.3729	-1.07241	0.125228	17.7314	2.56858
WT, HL	20:34:31	-1.29609	27.7192	-1.15706	9.96309	-0.529668	17.6131	-0.850904	13.8489	-1.04692	22.7741	-1.47095	15.9953	-1.0586	0.136525	17.9856	2.60286
WT, HL	20:42:31	-1.24535	29.9882	-1.07412	9.51583	-0.637139	18.0679	-0.889584	17.9548	-1.05875	24.8071	-1.47482	11.6064	-1.06329	0.117533	18.6567	3.16402
WT, HL	20:50:31	-1.28579	27.1695	-1.11193	6.9557	-0.650335	19.2394	-0.779987	14.1283	-1.04991	20.6149	-1.47621	14.9621	-1.05903	0.125597	17.1783	2.79641
WT, HL	20:58:31	-1.24269	26.5807	-1.11084	9.7817	-0.606197	17.714	-0.764786	15.0081	-1.03617	20.9104	-1.45856	12.7731	-1.03654	0.12717	17.128	2.4592
WT, HL	21:06:31	-1.2553	28.4088	-1.09106	13.1494	-0.31667	17.5399	-0.776905	17.9238	-1.0219	20.833	-1.46053	15.1631	-0.987059	0.163477	18.8363	2.19063
WT, HL	21:14:31	-1.27939	26.0538	-1.02227	9.2991	-0.59152	15.8462	-0.780941	12.7183	-1.01659	19.9516	-1.4473	12.1241	-1.023	0.127877	15.9988	2.49941
WT, HL	21:22:31	-1.16032	28.3793	-1.00282	13.085	-0.546355	15.5985	-0.748312	13.3994	-1.06849	20.5723	-1.44163	14.3211	-0.994655	0.128375	17.5593	2.43451
WT, HL	21:30:31	-1.2173	25.5425	-1.097	12.2434	-0.630484	13.5373	-0.812004	15.49	-0.981107	18.3227	-1.45282	12.8828	-1.03179	0.119424	16.3364	2.04881
WT, HL	21:38:31	-1.21257	24.8397	-0.931406	13.1855	-0.707192	15.351	-0.533542	12.6989	-1.04932	19.2052	-1.41417	11.1449	-0.9747	0.132078	16.0709	2.09122
WT, HL	21:46:31	-1.25774	26.6882	-0.988027	9.95367	-0.500041	15.3749	-0.907413	17.8571	-1.05436	20.7161	-1.42465	14.3319	-1.02204	0.129804	17.487	2.35509
WT, HL	21:54:31	-1.17007	27.1372	-0.969752	10.9444	-0.57775	14.3431	-0.722707	14.2276	-0.987304	22.1412	-1.44808	14.0394	-0.979276	0.126936	17.1388	2.5117
WT, HL	22:02:31	-1.17416	26.4869	-0.918102	13.9377	-0.492705	16.5912	-0.699776	15.5684	-0.91542	16.5883	-1.43507	14.1689	-0.939207	0.136478	17.2236	1.91033
WT, HL	22:10:31	-1.19371	28.1761	-0.885505	11.1386	-0.509808	17.7376	-0.708744	14.5248	-0.99795	17.4212	-1.41905	12.4384	-0.952461	0.13389	16.9061	2.49577
WT, HL	22:18:31	-1.15112	24.1079	-0.743597	10.4205	-0.540608	17.6819	-0.794575	15.0521	-0.963189	20.9017	-1.40544	12.4808	-0.933088	0.126582	16.7741	2.1088
WT, HL	22:26:31	-1.19231	24.4519	-0.924577	14.1381	-0.516756	14.9288	-0.735665	12.8164	-0.928924	22.8444	-1.37592	10.3936	-0.945693	0.125797	16.5955	2.32619
WT, HL	22:34:31	-1.16802	25.4247	-0.867891	13.9851	-0.581935	15.7415	-0.718184	9.00677	-0.951635	18.3061	-1.3933	11.593	-0.946828	0.121098	15.6762	2.35207
WT, HL	22:42:31	-1.12167	24.267	-0.900443	13.198	-0.559718	16.2852	-0.765134	11.7148	-0.910685	23.1156	-1.39931	10.5444	-0.942827	0.118538	16.5208	2.40421
WT, HL	22:50:31	-1.0494	23.3729	-0.882746	10.9896	-0.513576	13.1549	-0.712242	14.2549	-0.905873	17.8982	-1.40191	10.3156	-0.910957	0.123615	14.9977	2.00409
WT, HL	22:58:31	-1.11245	23.758	-0.88451	13.2748	-0.548106	13.886	-0.708604	9.92673	-0.968362	19.5292	-1.38957	10.6922	-0.935268	0.121481	15.1778	2.20256
WT, HL	23:06:31	-1.15018	26.5114	-0.837347	17.4808	-0.465868	13.293	-0.750633	11.6744	-0.944769	19.2641	-1.40364	11.0729	-0.925407	0.132801	16.5494	2.39333
WT, HL	23:14:31	-1.06844	25.0101	-0.826708	14.5189	-0.516291	13.5175	-0.734095	9.49749	-0.94772	19.9496	-1.41775	13.3295	-0.9185	0.126067	15.9705	2.2697
WT, HL	23:22:31	-1.07517	22.6385	-0.840821	13.0847	-0.538689	15.7524	-0.675946	10.5954	-0.928074	17.1242	-1.4042	11.7919	-0.910483	0.12507	15.1645	1.79466
WT, HL	23:30:31	-1.12357	22.662	-0.83087	11.0097	-0.529418	13.6218	-0.735134	11.5828	-0.882705	18.1718	-1.39263	11.1219	-0.915721	0.123932	14.695	1.93861
WT, HL	23:38:31	-1.13402	23.7489	-0.806889	13.98	-0.495627	14.6979	-0.754532	9.72988	-0.918291	17.0052	-1.38319	12.2976	-0.915426	0.126557	15.2432	1.96992
WT, HL	23:46:31	-1.09797	24.8072	-0.784885	13.7854	-0.546971	10.8642	-0.643021	5.10164	-0.881285	18.6572	-1.36918	11.98	-0.887219	0.124179	14.1993	2.77721
WT, HL	23:54:31	-1.0761	25.7754	-0.833433	13.1362	-0.488219	12.7884	-0.736746	10.7683	-0.877513	21.1635	-1.38331	12.7003	-0.899221	0.124599	16.0554	2.44251
WT, HL	00:02:31	-1.07987	24.3342	-0.863697	12.0968	-0.493782	10.2966	-0.754822	11.525	-0.899992	21.0577	-1.40878	12.1552	-0.916823	0.126084	15.2442	2.40959
WT, HL	00:10:31	-1.08404	22.7927	-0.82769	12.1706	-0.493232	15.6276	-0.723896	9.34614	-0.884243	20.253	-1.37823	10.7408	-0.898555	0.124433	15.1552	2.21121
WT, HL	00:18:31	-1.06194	23.7311	-0.815362	16.3935	-0.514582	14.8668	-0.743732	7.60345	-0.87799	19.2843	-1.38885	9.16787	-0.900408	0.121903	15.1745	2.48386
WT, HL	00:26:31	-1.10103	23.3918	-0.806128	12.0739	-0.440297	10.5332	-0.695135	7.83637	-0.903703	20.4367	-1.34238	11.929	-0.881446	0.128604	14.3668	2.49558
WT, HL	00:34:31	-1.06264	21.4073	-0.818633	8.51302	-0.476876	12.0724	-0.695393	9.4094	-0.866042	20.5591	-1.35838	8.93303	-0.879659	0.124197	13.4824	2.42798
WT, HL	00:42:31	-1.05623	22.683	-0.808551	11.4203	-0.493993	14.5485	-0.70299	9.40682	-0.907875	23.57	-1.34401	8.60843	-0.885609	0.120054	15.0395	2.69331
WT, HL	00:50:31	-1.11747	20.4214	-0.768174	16.5475	-0.498852	12.8187	-0.748329	7.4256	-0.862019	16.3285	-1.35843	11.949	-0.892212	0.123805	14.2484	1.84029
WT, HL	00:58:31	-1.1043	22.6045	-0.803461	8.4947	-0.527667	13.7204	-0.717871	5.24669	-0.84473	18.4342	-1.4049	12.3698	-0.900489	0.126602	13.4784	2.59314
WT, HL	01:06:31	-1.1529	21.2998	-0.722438	9.5118	-0.515536	12.1996	-0.727799	10.8321	-0.904206	19.1644	-1.3695	10.1295	-0.89873	0.128243	13.8562	2.06749
WT, HL	01:14:31	-1.13064	20.9282	-0.834692	10.4867	-0.483183	11.8031	-0.724622	9.86976	-0.900259	16.8385	-1.39781	10.112	-0.911867	0.130246	13.3397	1.851
WT, HL	01:22:31	-1.09357	21.7497	-0.78464	9.24526	-0.513063	11.862	-0.7058	7.36915	-0.848125	18.3723	-1.36065	11.1062	-0.884307	0.122694	13.2841	2.27757
WT, HL	01:30:31	-1.06148	20.8439	-0.783901	12.2194	-0.467252	9.93926	-0.727658	7.84399	-0.900521	18.6532	-1.38532	11.7777	-0.887687	0.127952	13.5462	2.07967
WT, HL	01:38:31	-1.11001	21.567	-0.800566	9.69919	-0.52724	11.5544	-0.633683	7.22827	-0.896374	14.4278	-1.38823	11.1424	-0.892683	0.129348	12.6032	2.03499
WT, HL	01:46:31	-1.08813	20.2478	-0.791452	9.37135	-0.530232	10.5115	-0.746928	7.62197	-0.883587	19.7	-1.39002	10.8265	-0.905059	0.122144	13.0465	2.23915
WT, HL	01:54:31	-1.07595	19.9981	-0.804121	13.8618	-0.526014	12.3935	-0.679995	8.44413	-0.877734	15.3604	-1.39708	9.88043	-0.893481	0.125929	13.3231	1.68836
WT, HL	02:02:31	-1.11646	19.2507	-0.796563	8.82836	-0.509674	10.1827	-0.690253	10.5721	-0.908234	18.4022	-1.39456	11.2079	-0.902623	0.128908	13.074	1.84993
WT, HL	02:10:31	-1.08894	16.7065	-0.83662	8.60944	-0.464378	13.5443	-0.648261	7.45384	-0.927481	15.9013	-1.38175	9.92717	-0.891238	0.132317	12.0238	1.59387
WT, HL	02:18:31	-1.14618	17.5305	-0.79903	11.1816	-0.496158	11.0606	-0.671609	6.22095	-0.889169	16.6113	-1.34713	11.647	-0.891547	0.127236	12.3753	1.69391
WT, HL	02:26:31	-1.17245	19.4704	-0.786626	8.53449	-0.510238	11.5521	-0.633964	5.9496	-0.888548	15.1669	-1.39164	11.4141	-0.897244	0.135593	12.0146	1.95786
WT, HL	02:34:31	-1.12267	18.395	-0.762881	11.0628	-0.508603	14.2392	-0.65358	5.72378	-0.876262	15.4986	-1.36144	8.99295	-0.880905	0.12827	12.3187	1.88725
WT, HL	02:42:31	-1.10742	21.1723	-0.807404	11.8325	-0.482577	9.49061	-0.64186	6.17252	-0.865913	14.8071	-1.39659	14.5306	-0.883627	0.133994	13.0009	2.10307
WT, HL	02:50:31	-1.07558	18.8248	-0.853294	9.25243	-0.522382	13.1619	-0.662036	5.96275	-0.955774	18.0376	-1.39964	11.2204	-0.911452	0.127043	12.7433	2.04672
WT, HL	02:58:31	-1.10741	20.0942	-0.801545	13.7382	-0.495662	12.5443	-0.658745	2.36061	-0.891171	17.8602	-1.3995	11.8127	-0.89234	0.132116	13.0684	2.51184
WT, HL	03:06:31	-1.1323	22.2384	-0.789283	10.8991	-0.5053	10.6565	-0.678898	6.98227	-0.884085	16.5085	-1.3704	10.6477	-0.893377	0.128083	12.9887	2.23091
WT, HL	03:14:31	-1.10179	20.2308	-0.760881	7.85206	-0.485047	8.97911	-0.662318	3.27697	-0.880105	15.4427	-1.41746	11.2418	-0.884601	0.136075	11.1706	2.43904
WT, HL	03:22:31	-1.1888	19.2091	-0.76727	6.35182	-0.475998	11.3478	-0.619461	6.07097	-0.970465	15.0146	-1.40307	13.3701	-0.904177	0.143462	11.8941	2.08446
WT, HL	03:30:31	-1.14007	19.9905	-0.80179	7.91678	-0.480802	9.40998	-0.655787	3.80632	-0.87037	16.646	-1.36006	10.6685	-0.884812	0.130868	11.4064	2.41943
WT, HL	03:38:31	-1.09395	20.147	-0.774446	9.37062	-0.466355	12.0574	-0.669189	4.99685	-0.909493	19.3097	-1.4057	10.9247	-0.886522	0.135331	12.801	2.40189
WT, HL	03:46:31	-1.10335	19.2071	-0.796176	9.76781	-0.484258	11.5259	-0.634492	6.67155	-0.715355	18.0533	-1.39444	9.79048	-0.854679	0.136834	12.5027	2.04573
WT, HL	03:54:31	-1.08028	16.7045	-0.758642	9.26288	-0.509386	11.9346	-0.628992	10.1426	-0.865167	17.2753	-1.36876	13.6255	-0.868538	0.12826	13.1576	1.36026
WT, HL	04:02:31	-1.07641	21.002	-0.739447	9.88105	-0.452954	10.3741	-0.640076	3.26033	-0.810189	17.6369	-1.37687	11.8467	-0.849326	0.134707	12.3335	2.55396
WT, HL	04:10:31	-1.0896	20.1895	-0.791536	10.1996	-0.468832	8.49241	-0.600572	5.37525	-0.831683	15.8629	-1.36944	13.2039	-0.858611	0.13392	12.2206	2.18005
WT, HL	04:18:31	-1.10936	21.4672	-0.709043	10.9551	-0.474706	11.1202	-0.679665	6.26468	-0.800081	18.7953	-1.3895	15.2193	-0.860393	0.135389	13.9703	2.29226
WT, HL	04:26:31	-1.04647	21.1619	-0.723254	10.8283	-0.485684	9.44215	-0.603122	6.16147	-0.80166	17.8655	-1.33563	12.5538	-0.832636	0.127109	13.0022	2.27031
WT, HL	04:34:31	-1.08435	22.0113	-0.740812	8.81223	-0.472181	10.6504	-0.588586	7.48415	-0.823435	19.785	-1.35291	18.5206	-0.843713	0.133081	14.5439	2.56188
WT, HL	04:42:31	-1.05311	20.2744	-0.730535	11.1478	-0.487139	12.6203	-0.63204	8.13568	-0.811068	19.855	-1.34084	18.7197	-0.842456	0.126069	15.1255	2.10359
WT, HL	04:50:31	-1.03905	21.7311	-0.722963	11.3446	-0.43696	8.29754	-0.634511	5.85952	-0.799147	20.6732	-1.34041	19.1406	-0.82884	0.130297	14.5078	2.79892
WT, HL	04:58:31	-1.0435	21.6701	-0.717622	11.5191	-0.471785	9.26113	-0.612709	5.48909	-0.798311	18.8036	-1.31984	21.7335	-0.827295	0.125784	14.7461	2.825
WT, HL	05:06:31	-1.00189	24.7658	-0.645896	9.80526	-0.446076	10.3768	-0.639128	6.6923	-0.807347	24.487	-1.29538	20.0948	-0.805952	0.123947	16.037	3.27748
WT, HL	05:14:31	-0.997336	22.0178	-0.706196	13.8205	-0.453059	12.133	-0.627399	6.02452	-0.754239	21.5634	-1.34627	21.5149	-0.814083	0.128739	16.179	2.68702
WT, HL	05:22:31	-0.967693	24.3445	-0.706997	14.0917	-0.474678	11.618	-0.628133	6.17276	-0.725722	21.5807	-1.30687	24.6792	-0.801683	0.120356	17.0811	3.10112
WT, HL	05:30:31	-0.999197	26.7212	-0.696338	14.9071	-0.456372	8.63415	-0.63304	8.6761	-0.736694	22.7638	-1.30418	24.1135	-0.804304	0.123082	17.636	3.2637
WT, HL	05:38:31	-1.0029	26.397	-0.69441	12.9032	-0.453583	12.1006	-0.592576	8.77574	-0.765408	24.7555	-1.31953	24.5092	-0.804734	0.127321	18.2402	3.18348
WT, HL	05:46:31	-0.928769	25.5359	-0.678695	12.5393	-0.456239	12.6854	-0.636351	9.77819	-0.713646	22.2981	-1.24773	25.5208	-0.776905	0.11269	18.0596	2.92954
WT, HL	05:54:31	-0.972121	25.9849	-0.674828	13.9948	-0.445617	12.0126	-0.65122	11.6593	-0.725148	23.6021	-1.32305	27.5363	-0.798663	0.125457	19.1317	3.00274
WT, HL	06:02:31	-0.942429	26.489	-0.673374	14.5002	-0.422594	12.299	-0.65122	11.6593	-0.698579	25.4412	-1.26114	29.2619	-0.774889	0.118327	19.9418	3.24857
WT, HL	06:18:31	4.11315	40.1399	4.51564	68.6746	2.00203	14.8874	1.64179	10.7723	3.09102	27.8718	6.56586	58.3382	3.65491	0.742228	36.7807	9.53651
WT, HL	06:26:31	7.35636	95.9537	5.09727	87.4126	4.9495	71.8067	7.4994	104.181	5.69871	91.2803	9.19778	159.69	6.63317	0.681115	101.721	12.3939
WT, HL	06:34:31	8.00731	130.294	5.22286	91.5392	6.38721	132.384	9.22891	194.656	6.58535	133.049	9.27356	189.223	7.45087	0.674234	145.191	16.1219
WT, HL	06:42:31	8.19776	155.114	5.21181	93.1817	6.64511	154.079	9.38697	238.864	6.77975	147.547	9.28183	202.657	7.58387	0.674923	165.24	20.4558
WT, HL	06:50:31	8.26376	165.176	5.11157	80.5694	6.56919	164.459	9.53133	247.293	6.82516	154.836	9.22539	193.344	7.58773	0.699211	167.613	22.1862
WT, HL	06:58:31	8.2354	165.019	5.09028	74.954	6.61376	157.823	9.5091	249.106	6.889	147.769	9.18602	172.725	7.58726	0.691371	161.232	22.734
WT, HL	07:06:31	8.20621	157.281	5.08667	74.6023	6.55815	156.518	9.4088	248.096	6.75303	144.138	9.23726	159.925	7.54169	0.69328	156.76	22.555
WT, HL	07:14:31	8.13446	146.481	5.14644	78.0129	6.57385	151.655	9.50495	236.858	6.68467	140.959	9.02534	158.236	7.51162	0.678478	152.034	20.7093
WT, HL	07:22:31	8.04166	142.362	5.16514	83.4463	6.46877	155.796	9.36244	246.454	6.71651	137.289	9.00614	166.909	7.46011	0.662065	155.376	21.6785
WT, HL	07:30:31	8.10973	144.701	5.20775	79.6267	6.55293	156.324	9.41903	236.064	6.77217	143.102	9.08	175.913	7.5236	0.664043	155.955	20.7635
WT, HL	07:38:31	8.11468	148.315	5.15082	84.4214	6.62893	157.7	9.37251	245.891	6.82874	147.779	9.09102	181.597	7.53112	0.661758	160.95	21.4799
WT, HL	07:46:31	8.03044	149.043	5.20834	84.1792	6.59091	155.926	9.40988	237.178	6.75433	152.676	9.15164	183.134	7.52426	0.665522	160.356	20.3551
WT, HL	07:54:31	8.08351	148.154	5.23388	82.3126	6.61094	150.842	9.25778	236.278	6.78191	149.007	9.09522	183.974	7.51054	0.643318	158.428	20.6225
WT, HL	08:02:31	8.11497	152.232	5.18473	85.883	6.95856	145.376	9.35039	225.15	6.73949	144.395	9.09577	179.668	7.57399	0.64673	155.451	18.7246
WT, HL	08:10:31	8.13351	149.174	5.20321	87.342	6.54122	145.738	9.2971	220.985	6.75248	140.666	9.15721	174.018	7.51412	0.661547	152.987	17.8832
WT, HL	08:18:31	7.98891	146.878	5.26067	88.327	6.52107	152.63	9.36264	225.879	6.76269	137.427	9.0482	172.238	7.4907	0.648624	153.897	18.3842
WT, HL	08:26:31	8.02195	151.46	5.31983	91.1814	6.48159	153.43	9.31985	229.497	6.72985	144.401	9.08997	177.706	7.49384	0.645381	157.946	18.4512
WT, HL	08:34:31	8.03172	155.639	5.35178	100.778	6.61446	159.154	9.3679	237.225	6.74672	150.588	9.08463	182.393	7.53287	0.638822	164.296	18.2298
WT, HL	08:42:31	8.08783	164.358	5.277	107.606	6.59914	163.423	9.4356	243.765	6.68124	162.353	9.10036	189.982	7.53019	0.660087	171.915	18.1155
WT, HL	08:50:31	8.03676	169.669	5.25118	112.315	6.63686	170.182	9.44725	245.953	6.92084	163.019	9.21234	196.144	7.5842	0.660986	176.214	17.8858
WT, HL	08:58:31	8.07917	182.311	5.38749	115.95	6.63783	181.56	9.49592	266.55	6.83216	174.986	9.21176	199.263	7.60739	0.654016	186.77	19.7672
WT, HL	09:06:31	8.08946	187.194	5.34138	120.202	6.75033	192.548	9.52427	274.713	6.87016	186.911	9.20588	204.933	7.63025	0.655025	194.417	20.1477
WT, HL	09:14:31	7.97949	193.149	5.35905	124.245	6.72934	197.957	9.60224	286.558	6.91124	189.163	9.32223	211.351	7.6506	0.667282	200.404	21.2348
WT, HL	09:22:31	8.12368	202.153	5.30203	123.086	6.63098	204.524	9.52632	300.336	7.11325	194.923	9.24987	214.669	7.65769	0.661907	206.615	23.0844
WT, HL	09:30:31	8.19955	203.856	5.41335	128.891	6.73999	214.447	9.5527	316.702	6.92026	202.097	9.30344	215.881	7.68822	0.658549	213.646	24.5212
WT, HL	09:38:31	8.24225	214.74	5.48771	132.902	6.72549	220.714	9.6162	318.041	6.96914	212.651	9.24571	216.486	7.71442	0.651457	219.256	24.0065
WT, HL	09:46:31	8.11781	223.443	5.42494	138.505	6.80941	224.163	9.75875	318.851	7.04092	218.686	9.23038	225.894	7.73037	0.662142	224.924	23.3332
WT, HL	09:54:31	8.27391	228.71	5.51053	141.489	6.81037	221.227	9.55527	332.456	6.4928	232.978	9.30353	224.483	7.65774	0.667696	230.224	24.7986
WT, HL	10:02:31	8.19309	232.245	5.55806	148.066	6.8387	227.896	9.4722	331.87	7.01184	240.482	9.23763	224.748	7.71859	0.620467	234.218	23.8962
WT, HL	10:10:31	8.20806	240.029	5.41727	160.676	6.82163	230.87	9.80016	335.471	7.21386	237.738	9.40289	232.578	7.81064	0.676113	239.56	22.7665
WT, HL	10:18:31	8.27189	243.454	5.59001	164.282	6.7676	235.715	9.64197	341.08	7.02408	243.123	9.33379	232.813	7.77156	0.645889	243.411	23.0739
WT, HL	10:26:31	8.40375	248.019	5.50414	169.226	6.69821	239.009	9.69377	342.17	6.87669	241.246	9.29156	235.464	7.74469	0.670688	245.856	22.6049
WT, HL	10:34:31	8.38592	247.829	5.64976	178.445	6.73439	236.472	9.70682	341.33	7.05349	234.903	9.33786	233.054	7.81137	0.649611	245.339	21.6286
WT, HL	10:42:31	8.49284	256.359	5.71508	178.688	6.77484	242.851	9.52941	347.137	6.86414	235.093	9.29907	240.525	7.77923	0.632171	250.109	22.3043
WT, HL	10:50:31	8.4006	259.637	5.68603	182.982	6.79746	249.821	9.66623	353.319	7.01554	224.331	9.29962	236.958	7.81091	0.637207	251.175	23.1516
WT, HL	10:58:31	8.44892	263.903	5.8538	182.607	6.61237	251.619	9.65066	354.719	7.06158	220.745	9.37297	237.283	7.83338	0.633956	251.813	23.5949
WT, HL	11:06:31	8.52511	258.755	5.80545	174.905	6.75983	253.863	9.81833	360.29	7.01507	209.368	9.42598	238.532	7.89163	0.654959	249.286	25.6086
WT, HL	11:14:31	8.51993	260.01	5.75015	173.576	6.73282	249.891	9.72466	359.874	7.05551	211.315	9.4098	239.891	7.86548	0.650214	249.093	25.565
WT, HL	11:22:31	8.48203	255.859	5.78119	169.419	6.59279	256.261	9.72252	359.405	7.06905	206.096	9.44386	233.286	7.84857	0.656165	246.721	26.2544
WT, HL	11:30:31	8.51225	257.059	5.94077	170.822	6.50741	248.992	9.45976	362.761	7.11466	210.602	9.43163	236.692	7.82775	0.619594	247.821	26.2906
WT, HL	11:38:31	8.5137	249.42	5.71484	169.082	6.88748	249.829	10.4016	375.21	7.039	209.563	9.45539	241.516	8.00201	0.719561	249.103	28.2418
WT, HL	11:46:31	8.4214	247.657	5.91019	170.064	7.23101	252.578	10.143	360.9	7.17127	224.652	9.44422	241.341	8.05352	0.645091	249.532	25.4407
WT, HL	11:54:31	8.46377	253.362	5.93557	175.037	6.71636	252.474	9.83259	358.006	7.03418	226.105	9.40858	234.803	7.89851	0.641305	249.965	24.5656
WT, HL	12:02:31	8.36807	253.342	5.91018	175.083	6.86922	245.864	9.84114	357.751	7.03873	230.467	9.34208	238.883	7.8949	0.627967	250.232	24.3283
WT, HL	12:10:31	8.50498	254.773	5.94488	176.162	6.83591	244.927	9.83214	358.323	7.05279	239.047	9.44826	235.746	7.93649	0.63668	251.496	24.1827
WT, HL	12:18:31	8.6383	255.099	5.93207	177.75	6.81368	246.026	9.92881	353.951	7.04181	240.289	9.38721	237.682	7.95698	0.649174	251.799	23.3055
WT, HL	12:26:31	8.63363	255.092	5.94611	178.314	6.74982	242.742	9.90613	346.504	7.31751	238.044	9.45449	232.601	8.00128	0.642846	248.883	22.3374
WT, HL	12:34:31	8.6358	259.76	5.97014	183.119	6.76789	247.359	9.80225	346.442	6.98618	237.531	9.4628	235.786	7.93751	0.643816	251.666	21.7695
WT, HL	12:42:31	8.6407	258.211	5.89922	183.746	6.77571	245.277	9.86394	345.902	7.12107	240.775	9.32565	233.967	7.93771	0.640404	251.313	21.6088
WT, HL	12:50:31	8.57378	260.249	5.88578	186.046	6.85652	240.518	9.98214	347.848	7.25063	229.226	9.51333	234.673	8.01036	0.655404	249.76	22.0041
WT, HL	12:58:31	8.64159	263.774	5.97059	189.669	6.78425	242.555	10.0233	345.323	7.12831	232.418	9.50413	236.191	8.0087	0.661406	251.655	21.1777
WT, HL	13:06:31	8.96649	265.357	6.05207	189.742	6.76094	241.452	9.87425	350.063	7.25733	225.86	9.51513	236.193	8.07104	0.647908	251.445	22.146
WT, HL	13:14:31	8.68313	268.552	6.12721	193.086	6.84855	244.687	9.82392	344.705	7.11969	223.594	9.47594	238.901	8.01307	0.621258	252.254	21.1113
WT, HL	13:22:31	8.50967	269.906	5.87776	197.745	6.76965	248.374	9.9849	348.52	7.1758	232.556	9.4664	234.576	7.96403	0.659271	255.28	20.9846
WT, HL	13:30:31	8.90027	274.443	5.7523	197.449	6.87847	245.401	9.90965	356.44	7.23998	226.599	9.52336	235.462	8.034	0.674748	255.966	22.5501
WT, HL	13:38:31	8.6977	274.913	6.08149	197.002	6.89731	244.316	9.98272	354.412	7.20737	228.254	9.53719	236.882	8.0673	0.639756	255.963	22.2076
WT, HL	13:46:31	8.83425	272.127	5.85136	200.802	6.92407	237.828	10.0518	340.221	7.38756	227.986	9.57284	233.32	8.10364	0.669939	252.048	19.9464
WT, HL	13:54:31	8.78977	265.27	5.99782	188.954	6.84246	231.394	10.0316	341.462	7.32441	231.437	9.54486	231.511	8.08849	0.655637	248.338	21.088
WT, HL	14:02:31	8.6745	260.754	5.97053	174.725	6.87729	231.854	9.94984	329.798	6.99407	222.119	9.55918	227.722	8.00424	0.660275	241.162	21.0427
WT, HL	14:10:31	8.88076	254.956	5.97867	164.479	5.98202	231.744	9.90058	330.403	7.13477	227.834	9.55597	227.706	7.90546	0.722541	239.52	21.9589
WT, HL	14:18:31	8.82243	237.402	6.00218	157.603	6.79784	225.745	9.9868	326.389	7.15646	220.018	9.54305	230.151	8.05146	0.661737	232.885	22.1018
WT, HL	14:26:31	8.81536	237.654	6.08701	152.273	6.86503	214.752	9.94816	318.156	7.13248	221.065	9.58137	226.834	8.07157	0.648855	228.455	21.7406
WT, HL	14:34:31	8.74926	226.844	6.11329	151.68	6.71168	216.54	9.87977	314.46	7.11172	213.215	9.53757	224.438	8.01722	0.644613	224.529	21.2852
WT, HL	14:42:31	8.8821	227.997	5.88683	150.004	6.81769	214.487	9.94848	320.378	7.24523	222.806	9.60719	219.073	8.06459	0.672452	225.791	22.2688
WT, HL	14:50:31	8.88459	222.9	5.94592	149.734	6.72473	211.558	9.82358	310.857	7.41612	217.743	9.49446	218.998	8.04824	0.645856	221.965	21.0197
WT, HL	14:58:31	8.8694	225.89	6.02436	156.611	6.87474	203.565	9.92437	305.05	7.273	218.404	9.56464	216.316	8.08842	0.646997	220.973	19.6359
WT, HL	15:06:31	8.9346	226.056	6.18851	150.752	6.72605	199.475	9.94079	302.852	7.25247	214.849	9.51554	212.96	8.09299	0.64157	217.824	20.1373
WT, HL	15:14:31	8.93298	222.434	6.15429	147.38	6.59683	203.192	10.1817	299.303	7.24586	210.111	9.51088	206.919	8.10376	0.678058	214.89	19.9694
WT, HL	15:22:31	8.94638	222.313	6.0222	153.062	6.70746	199.269	9.87736	301.667	7.24225	214.045	9.50334	208.42	8.04983	0.653753	216.463	19.7313
WT, HL	15:30:31	8.79233	232.736	6.10871	151.333	6.73483	190.166	9.97416	291.734	7.14825	208.008	9.49035	203.861	8.04144	0.649077	212.973	19.167
WT, HL	15:38:31	8.93521	225.418	5.95136	151.766	6.75355	183.976	9.7058	287.485	7.11899	204.623	9.55061	199.958	8.00259	0.651037	208.871	18.6478
WT, HL	15:46:31	8.82952	229.38	6.07886	151.354	6.80184	173.56	9.86623	271.703	7.41858	202.472	9.65913	195.046	8.10903	0.640748	203.919	17.3287
WT, HL	15:54:31	8.83655	223.863	5.89255	151.123	6.77266	174.54	9.84844	268.66	7.3014	206.265	9.51348	191.977	8.02751	0.654176	202.738	16.7127
WT, HL	16:02:31	9.19885	223.921	6.08345	151.2	6.62726	165.972	9.9958	257.945	7.42712	202.478	9.50633	186.555	8.1398	0.669776	198.012	15.9503
WT, HL	16:10:31	9.07049	216.107	6.29511	144.623	6.74437	165.152	9.89063	250.052	7.2496	198.692	9.47183	185.117	8.12034	0.628389	193.291	15.2738
WT, HL	16:18:31	9.26788	218.101	6.15443	142.029	6.86697	162.29	9.9909	254.366	7.27774	199.331	9.49051	182.581	8.17474	0.653737	193.116	16.417
WT, HL	16:26:31	9.2514	205.631	6.09071	137.178	6.74724	159.408	9.86747	245.677	7.26402	196.252	9.53926	177.533	8.12668	0.660378	186.946	15.5014
WT, HL	16:34:31	9.10439	204.973	6.32454	131.715	6.82092	156.444	9.90361	244.997	7.32795	189.455	9.50576	171.972	8.16453	0.621754	183.259	16.15
WT, HL	16:42:31	9.15586	201.526	6.08565	123.655	6.49002	155.019	9.87453	236.924	7.23992	178.742	9.53634	176.702	8.06372	0.675977	178.761	15.8176
WT, HL	16:50:31	9.43049	188.677	6.45793	113.918	6.68083	147.911	10.0163	233.922	7.18467	164.096	9.56804	171.272	8.22304	0.659669	169.966	16.4361
WT, HL	16:58:31	9.2226	181.532	6.22234	104.199	6.72577	142.85	9.85864	225.074	7.20383	134.345	9.5718	169.079	8.13416	0.651396	159.513	17.171
WT, HL	17:06:31	9.06484	168.595	6.12597	91.2476	6.65351	138.012	9.67323	213.383	7.12582	120.808	9.56721	162.902	8.03509	0.644763	149.158	17.2946
15, HL	17:16:31	8.73672	92.637	11.5393	130.656	7.02358	220.067	6.13302	135.742	6.41382	99.9928			7.96929	1.00049	135.819	22.6633
15, HL	17:24:31	8.63359	94.8121	11.1505	131.208	7.18568	207.853	6.38335	131.52	6.28654	78.5373			7.92792	0.908666	128.786	22.2982
15, HL	17:32:31	8.48141	93.7155	11.2918	131.169	7.28089	201.588	6.56806	132.133	6.47245	83.6886			8.01892	0.893501	128.459	20.7125
15, HL	17:40:31	8.19117	94.3129	11.0866	133.758	7.17156	191.59	6.3611	127.535	6.71202	94.9292			7.90449	0.85291	128.425	17.7549
15, HL	17:48:31	8.3364	90.1495	10.746	128.566	7.15208	189.33	6.41591	122.694	6.91935	104.954			7.91396	0.775015	127.139	16.9557
15, HL	17:56:31	8.26291	95.8961	10.4658	134.328	7.35173	177.425	6.45083	120.513	6.8385	107.009			7.87395	0.715515	127.034	14.1519
15, HL	18:04:31	8.40855	98.3066	10.401	133.583	7.0743	172.254	5.94931	114.134	6.47428	114.942			7.66149	0.798398	126.644	12.6982
15, HL	18:12:31	-2.03266	93.8436	-1.86129	110.581	-1.4332	161.493	-1.11166	110.467	-2.23622	145.902			-1.73501	0.204378	124.457	12.5639
15, HL	18:20:31	-1.8001	89.3806	-1.72792	87.5787	-1.15166	150.732	-0.934263	106.801	-2.00683	105.507			-1.52416	0.204617	108	11.3961
15, HL	18:28:31	-1.43555	61.6087	-1.55065	69.8217	-0.865995	117.427	-0.879693	89.5907	-1.78051	88.9127			-1.30248	0.183994	85.4722	9.65486
15, HL	18:36:31	-1.52595	48.5196	-1.5196	54.8803	-0.53766	97.4638	-0.686205	73.7605	-1.93787	79.5222			-1.24146	0.268973	70.8293	8.79105
15, HL	18:44:31	-1.49238	45.6707	-1.37848	47.8468	-0.747127	83.3872	-0.582161	72.2795	-1.75229	62.8015			-1.19049	0.224581	62.3972	7.17599
15, HL	18:52:31	-1.34113	34.894	-1.38617	41.6934	-0.921715	76.9973	-0.86286	67.8332	-1.79597	67.5928			-1.26157	0.170574	57.8021	8.21343
15, HL	19:00:31	-1.55882	35.7248	-1.29868	39.4174	-0.936297	68.149	-0.839808	63.8116	-1.68437	61.6975			-1.2636	0.166157	53.7601	6.71588
15, HL	19:08:31	-1.29593	34.7854	-1.38971	32.9738	-0.460016	67.2095	-0.769282	57.5504	-1.70614	59.3791			-1.12422	0.224248	50.3796	6.93468
15, HL	19:16:31	-1.44335	31.0016	-1.18712	33.2197	-0.906682	59.1123	-0.78091	54.4876	-1.62058	57.9992			-1.18773	0.157669	47.1641	6.20268
15, HL	19:24:31	-1.27626	29.3577	-1.48891	30.4474	-0.627298	58.954	-0.694863	52.4587	-1.64306	59.1095			-1.14608	0.206664	46.0655	6.70898
15, HL	19:32:31	-1.2226	28.8306	-1.29925	27.5975	-0.866617	53.6511	-0.719198	53.7611	-1.52668	50.9194			-1.12687	0.147082	42.952	6.04136
15, HL	19:40:31	-1.14645	27.0287	-1.28528	25.9429	-0.850555	57.5622	-0.745278	50.1867	-1.51565	55.2642			-1.10864	0.140877	43.1969	6.92803
15, HL	19:48:31	-1.12356	25.336	-1.07059	26.2407	-0.587856	47.4115	-0.722282	49.0587	-1.52501	56.0666			-1.00586	0.164727	40.8227	6.3091
15, HL	19:56:31	-1.31861	25.6609	-1.43805	27.1988	-0.353321	47.9654	-0.708111	45.0547	-1.48578	55.6635			-1.06077	0.225201	40.3087	5.9302
15, HL	20:04:31	-1.16146	26.6932	-1.36842	27.3055	-0.714589	47.9392	-0.833619	44.8884	-1.52892	57.4239			-1.1214	0.154436	40.85	6.02133
15, HL	20:12:31	-1.26277	26.142	-1.27124	23.542	-0.91862	49.9741	-0.797219	47.0546	-1.49196	58.4004			-1.14836	0.126951	41.0226	6.87571
15, HL	20:20:31	-1.15856	24.3782	-1.30885	23.3495	-0.64521	48.9529	-0.688669	42.4113	-1.42884	53.146			-1.04603	0.160724	38.4476	6.19684
15, HL	20:28:31	-1.18411	20.3881	-1.16503	21.1814	-0.64165	45.7774	-0.819104	43.5906	-1.46463	55.3608			-1.0549	0.145444	37.2597	7.0123
15, HL	20:36:31	-1.07972	22.1385	-1.14711	24.3441	-0.298443	39.4108	-0.950137	41.4777	-1.47329	55.4109			-0.989738	0.19315	36.5564	6.10276
15, HL	20:44:31	-1.11363	18.2941	-1.16566	18.3038	-0.330489	44.6321	-0.582659	44.4651	-1.40856	51.6621			-0.9202	0.199732	35.4714	7.12998
15, HL	20:52:31	-1.18131	22.9465	-1.25432	23.9753	-0.681682	42.9675	-0.743525	39.369	-1.45482	51.8428			-1.06313	0.150265	36.2202	5.59301
15, HL	21:00:31	-1.16179	23.4351	-1.19446	22.0409	-0.563287	40.8401	-0.761526	44.5499	-1.42547	56.1656			-1.02131	0.156578	37.4063	6.50395
15, HL	21:08:31	-1.09063	21.2148	-1.18916	25.257	-0.926605	37.1798	-0.593388	39.7829	-1.31328	56.3349			-1.02261	0.12456	35.9539	6.17744
15, HL	21:16:31	-1.0918	23.1496	-1.22573	22.8202	-0.799133	41.2049	-0.693933	43.2583	-1.41676	50.8477			-1.04547	0.133558	36.2561	5.65128
15, HL	21:24:31	-1.12932	23.0512	-1.07252	22.1591	-0.906056	40.1965	-0.864406	42.6754	-1.39153	52.4751			-1.07276	0.0938119	36.1115	5.88549
15, HL	21:32:31	-1.12839	18.9197	-1.12402	19.147	-0.834011	37.6727	-0.83408	40.2457	-1.30106	46.8451			-1.04431	0.0915872	32.566	5.72381
15, HL	21:40:31	-1.13476	18.505	-1.11012	16.2669	-0.498793	37.8596	-0.812013	42.3253	-1.29031	49.6463			-0.969201	0.140779	32.9206	6.62475
15, HL	21:48:31	-1.04741	19.7068	-1.09246	21.6931	-0.544728	39.0629	-0.723189	38.1265	-1.24025	51.6568			-0.929607	0.127992	34.0492	5.95889
15, HL	21:56:31	-1.06611	18.3822	-1.18117	23.9926	-0.826127	35.6259	-0.85652	37.7244	-1.3201	52.4384			-1.05001	0.0943325	33.6327	5.91557
15, HL	22:04:31	-1.03093	20.1319	-1.23035	24.1471	-0.797302	33.3253	-0.784225	36.6697	-1.36242	47.0946			-1.04104	0.115019	32.2737	4.76211
15, HL	22:12:31	-1.10838	17.6044	-1.07353	19.7438	-0.78734	36.233	-0.691343	41.1641	-1.29711	43.9701			-0.99154	0.110806	31.7431	5.48771
15, HL	22:20:31	-1.06922	17.9186	-1.16801	21.5739	-0.665728	29.0118	-0.783419	39.7474	-1.32288	50.3749			-1.00185	0.121634	31.7253	5.97159
15, HL	22:28:31	-1.08627	15.9546	-1.14297	31.6668	-0.78382	32.8081	-0.75356	35.517	-1.26906	51.5632			-1.00714	0.101855	33.5019	5.66581
15, HL	22:36:31	-1.09375	19.9422	-1.11461	22.5547	-0.740645	32.4719	-0.803854	40.2215	-1.2062	47.3555			-0.991813	0.0921542	32.5091	5.18129
15, HL	22:44:31	-1.08383	19.5723	-1.19596	23.745	-0.685695	36.2766	-0.80498	37.2644	-1.19973	40.2742			-0.99404	0.105348	31.4265	4.0952
15, HL	22:52:31	-1.1051	17.1188	-1.05541	30.0047	-0.736874	31.7091	-0.751154	37.4526	-1.1487	48.9758			-0.959446	0.0892084	33.0522	5.18599
15, HL	23:00:31	-0.989231	19.394	-1.16259	25.3457	-0.730817	29.9835	-0.750928	33.8951	-1.19008	43.2178			-0.96473	0.097714	30.3672	4.02093
15, HL	23:08:31	-1.03223	19.5949	-1.10822	23.2881	-0.790861	32.3912	-0.754071	32.524	-1.18873	48.4766			-0.974825	0.0864358	31.2549	4.99458
15, HL	23:16:31	-0.982408	17.9472	-1.14629	23.5991	-0.754365	32.8943	-0.780831	30.8542	-1.34038	42.2182			-1.00086	0.110892	29.5026	4.14365
15, HL	23:24:31	-1.01691	19.9881	-1.16525	35.8177	-0.678296	27.2448	-0.763272	33.5074	-1.16835	38.176			-0.958415	0.101691	30.9468	3.28893
15, HL	23:32:31	-1.06173	21.3766	-1.12123	17.7272	-0.725302	31.3949	-0.698257	31.3825	-1.14612	45.0665			-0.950528	0.0985212	29.3895	4.76433
15, HL	23:40:31	-1.04486	15.4357	-1.10528	21.0566	-0.77508	28.613	-0.795718	31.7204	-1.179	41.7237			-0.979988	0.0822969	27.7099	4.51779
15, HL	23:48:31	-0.982227	20.2899	-1.11295	23.1604	-0.680376	20.4466	-0.755287	31.9159	-1.18472	41.7919			-0.943112	0.0982494	27.5209	4.14925
15, HL	23:56:31	-1.0124	15.792	-1.1845	34.2124	-0.77967	32.3343	-0.734126	28.4858	-1.14838	38.4343			-0.971814	0.0925937	29.8518	3.86252
15, HL	00:04:31	-0.970275	15.9083	-1.07522	18.8928	-0.721905	28.1361	-0.712784	29.4827	-1.22218	45.4266			-0.940473	0.0995034	27.5693	5.16781
15, HL	00:12:31	-0.956807	17.1214	-1.10542	26.2331	-0.712664	30.3101	-0.772383	29.3734	-1.09596	40.5493			-0.928648	0.0809644	28.7174	3.76565
15, HL	00:20:31	-1.01099	16.1508	-1.1185	22.6683	-0.654879	26.1759	-0.765392	27.6059	-1.1761	38.3033			-0.945172	0.101068	26.1808	3.61888
15, HL	00:28:31	-0.992147	19.6987	-1.12054	25.4429	-0.716711	27.0393	-0.740695	25.2506	-1.15226	39.5625			-0.944471	0.0921547	27.3988	3.28495
15, HL	00:36:31	-0.971401	20.404	-1.11414	24.3323	-0.703941	26.3676	-0.688338	25.0444	-1.2109	38.8941			-0.937744	0.105766	27.0085	3.13303
15, HL	00:44:31	-0.958992	15.9215	-1.18093	16.7807	-0.727322	27.2821	-0.763089	28.819	-1.17638	36.8731			-0.961342	0.0970915	25.1353	3.94111
15, HL	00:52:31	-0.978502	16.8706	-1.12643	22.2798	-0.712845	23.7091	-0.744236	27.5258	-1.16904	36.9958			-0.94621	0.094453	25.4762	3.34887
15, HL	01:00:31	-0.990246	16.0835	-1.08602	19.6437	-0.723387	26.1542	-0.727021	23.201	-1.21557	43.9567			-0.948449	0.0979055	25.8078	4.84178
15, HL	01:08:31	-0.920909	18.8796	-1.1225	23.2729	-0.687553	27.5807	-0.775393	26.5494	-1.16686	38.4371			-0.934643	0.0937601	26.944	3.24932
15, HL	01:16:31	-1.00737	17.9234	-1.13137	21.7113	-0.743754	24.1477	-0.670569	29.505	-1.13931	32.0619			-0.938476	0.0979749	25.0699	2.56672
15, HL	01:24:31	-1.00502	21.5688	-1.13127	19.6735	-0.699822	20.6797	-0.745787	23.251	-1.12924	35.7791			-0.942228	0.0927371	24.1904	2.95619
15, HL	01:32:31	-1.05751	20.6379	-1.11266	17.3579	-0.654046	23.9195	-0.671298	20.8549	-1.17663	33.7976			-0.934429	0.112568	23.3136	2.81919
15, HL	01:40:31	-1.02322	18.5999	-1.08073	16.726	-0.704103	21.7095	-0.769066	22.1731	-1.19905	35.7548			-0.955234	0.0942185	22.9927	3.34484
15, HL	01:48:31	-1.0058	22.1466	-1.12075	19.2979	-0.654595	17.8716	-0.745151	25.1982	-1.12377	33.1775			-0.930012	0.0973894	23.5384	2.71753
15, HL	01:56:31	-0.970688	19.9231	-1.15563	18.6483	-0.684375	20.5019	-0.704001	26.799	-1.2007	33.9358			-0.943079	0.108718	23.9616	2.86396
15, HL	02:04:31	-1.05131	21.7463	-1.11199	19.903	-0.68805	20.7259	-0.757538	23.0775	-1.17253	33.7166			-0.956282	0.0978477	23.8338	2.52695
15, HL	02:12:31	-1.02488	19.6574	-1.12919	17.1149	-0.696203	20.5032	-0.743207	21.2616	-1.1793	35.6475			-0.954559	0.0993405	22.8369	3.27788
15, HL	02:20:31	-1.03098	19.2025	-1.11962	19.5055	-0.717508	20.4807	-0.699365	24.1097	-1.1711	36.1763			-0.947714	0.100264	23.895	3.19234
15, HL	02:28:31	-1.01232	16.5808	-1.14199	13.695	-0.710682	21.4745	-0.742212	21.2462	-1.19522	33.643			-0.960484	0.100193	21.3279	3.40945
15, HL	02:36:31	-1.04075	17.9684	-1.15725	12.6695	-0.760647	21.5344	-0.706227	22.4147	-1.21518	33.2851			-0.976009	0.103296	21.5744	3.39226
15, HL	02:44:31	-1.04163	16.2839	-1.15678	14.817	-0.630253	18.9846	-0.683473	22.0867	-1.1712	33.761			-0.936668	0.11672	21.1867	3.37922
15, HL	02:52:31	-1.08619	17.302	-1.14861	15.4875	-0.739148	20.8187	-0.713478	20.9447	-1.12186	36.1296			-0.961857	0.0967543	22.1365	3.65065
15, HL	03:00:31	-1.08927	18.4976	-1.20877	14.3506	-0.694098	20.4991	-0.704277	20.7013	-1.15176	30.148			-0.969633	0.112027	20.8393	2.59204
15, HL	03:08:31	-1.03975	18.627	-1.12797	15.4613	-0.700755	21.9576	-0.666936	21.7401	-1.14087	31.1703			-0.935254	0.10424	21.7913	2.62752
15, HL	03:16:31	-1.07103	18.3184	-1.18408	13.3959	-0.760371	19.8213	-0.726128	24.5584	-1.15509	38.1462			-0.979339	0.0983045	22.848	4.21889
15, HL	03:24:31	-0.976407	19.0918	-1.16583	15.7386	-0.719861	19.0412	-0.720143	21.6936	-1.15016	36.2943			-0.946479	0.0982543	22.3719	3.60657
15, HL	03:32:31	-1.07991	18.864	-1.14901	14.0499	-0.731009	17.5212	-0.696395	22.5357	-1.12482	30.1104			-0.95623	0.0997807	20.6162	2.73487
15, HL	03:40:31	-1.0518	21.841	-1.16507	13.4332	-0.686333	20.9501	-0.735887	22.1932	-1.15901	34.7619			-0.959621	0.103732	22.6359	3.43073
15, HL	03:48:31	-0.995617	18.0449	-1.10653	13.1249	-0.753738	23.0403	-0.758681	21.4909	-1.16556	33.6369			-0.956025	0.0860198	21.8676	3.39913
15, HL	03:56:31	-1.03441	18.1204	-1.14793	14.0946	-0.743805	18.3447	-0.693043	19.9706	-1.14688	36.1172			-0.953213	0.098375	21.3295	3.82148
15, HL	04:04:31	-0.969185	16.1696	-1.05261	11.8832	-0.736012	16.7688	-0.711942	23.2837	-1.10355	34.2777			-0.91466	0.0808368	20.4766	3.90188
15, HL	04:12:31	-1.00824	17.6887	-1.14423	19.6602	-0.731844	18.0037	-0.677296	20.2332	-1.09992	33.6251			-0.932307	0.095914	21.8422	2.98473
15, HL	04:20:31	-0.986826	16.5639	-1.16985	17.0011	-0.659177	17.4953	-0.708152	22.3731	-1.09918	32.8536			-0.924637	0.102907	21.2574	3.08232
15, HL	04:28:31	-1.0171	16.6125	-1.0882	15.988	-0.64196	20.5589	-0.681184	22.5924	-1.05543	34.1888			-0.896775	0.0968773	21.9881	3.28757
15, HL	04:36:31	-0.918541	16.2529	-1.12152	15.4757	-0.688898	17.2514	-0.721425	20.9147	-1.13269	40.8716			-0.916615	0.0945074	22.1533	4.77149
15, HL	04:44:31	-0.954605	17.5569	-1.0687	20.9279	-0.706196	16.9856	-0.727718	26.2914	-1.06581	37.0027			-0.904606	0.0793945	23.7529	3.70249
15, HL	04:52:31	-0.890365	21.4101	-1.0854	22.4348	-0.674615	21.6757	-0.74345	23.5689	-1.00053	38.3632			-0.878873	0.0766968	25.4906	3.2399
15, HL	05:00:31	-0.927714	18.7729	-1.09871	28.5341	-0.690089	20.3162	-0.71354	24.499	-1.02166	39.8603			-0.890342	0.0816755	26.3965	3.77183
15, HL	05:08:31	-0.833758	17.5837	-1.0443	26.3524	-0.695343	24.0361	-0.732348	27.965	-1.05954	40.74			-0.873058	0.0764939	27.3355	3.78832
15, HL	05:16:31	-0.883952	22.0044	-1.06643	27.6753	-0.696205	22.5363	-0.717776	23.9043	-0.994037	46.7961			-0.871679	0.073323	28.5833	4.65978
15, HL	05:24:31	-0.906373	25.1302	-0.981968	30.2607	-0.731036	25.532	-0.704522	27.2475	-1.00706	43.174			-0.866192	0.0629551	30.2689	3.35049
15, HL	05:32:31	-0.869284	24.8197	-1.04814	35.1424	-0.679992	29.9095	-0.693117	27.91	-0.973644	44.3818			-0.852836	0.0736186	32.4327	3.42712
15, HL	05:40:31	-0.851716	24.2601	-1.02231	37.7234	-0.685743	29.2993	-0.681366	30.0609	-0.957715	45.5235			-0.839769	0.0693503	33.3735	3.7227
15, HL	05:48:31	-0.850623	26.9588	-1.01641	40.2023	-0.648058	32.2908	-0.687082	28.7141	-1.00759	58.9309			-0.841953	0.0773067	37.4194	5.83951
15, HL	05:56:31	-0.819499	28.2556	-0.986504	44.0001	-0.638256	32.1532	-0.687082	28.7141	-0.942364	55.7362			-0.814741	0.0682848	37.7718	5.31826
15, HL	06:20:31	4.8837	53.5034	6.53376	151.197	2.32051	34.1496	3.21796	38.4423	4.37975	53.0316			4.26714	0.721823	66.0648	21.6295
15, HL	06:28:31	6.46331	96.7867	8.55327	147.432	7.17929	166.375	5.70382	87.3929	7.1883	151.195			7.0176	0.47153	129.836	15.8028
15, HL	06:36:31	7.04494	139.592	8.86923	201.188	8.05221	274.504	6.93378	145.724	7.63536	202.651			7.70711	0.354349	192.732	24.3826
15, HL	06:44:31	7.15234	173.936	8.99531	244.56	8.09215	316.068	7.08105	189.425	7.7391	254.457			7.81199	0.350248	235.689	25.343
15, HL	06:52:31	7.20082	192.093	9.06661	268.559	8.10976	342.65	7.25104	217.691	7.66598	277.863			7.85884	0.343605	259.771	26.1003
15, HL	07:00:31	7.32359	213.357	9.15435	278.995	8.14734	360.881	7.16637	232.807	7.66739	307.777			7.89181	0.357688	278.763	26.434
15, HL	07:08:31	7.23884	221.467	9.00206	299.576	8.13954	367.849	7.21441	245.668	7.68207	303.577			7.85538	0.332913	287.627	25.466
15, HL	07:16:31	7.39801	228.886	9.06334	307.934	8.02641	387.633	7.19912	252.838	7.64264	321.669			7.8659	0.32962	299.792	27.8328
15, HL	07:24:31	7.27708	225.668	9.17235	306.274	8.09814	380.959	7.20308	261.95	7.67827	322.645			7.88578	0.359166	299.499	26.5315
15, HL	07:32:31	7.33406	231.709	9.0574	300.964	8.10784	375.148	7.05048	274.487	7.65034	332.024			7.84003	0.35136	302.866	24.4409
15, HL	07:40:31	7.20768	231.537	9.12405	301.902	8.00429	402.235	7.12206	281.061	7.79022	333.103			7.84966	0.360073	309.968	28.3728
15, HL	07:48:31	7.20577	231.576	9.07945	307.293	7.93544	421.651	7.20413	285.924	7.7643	328.161			7.83782	0.34334	314.921	31.1545
15, HL	07:56:31	7.29612	233.393	9.0703	301.447	8.05612	417.203	7.22741	286.409	7.74939	343.125			7.87987	0.334043	316.315	30.7317
15, HL	08:04:31	7.28124	230.496	8.99579	304.619	7.6286	420.947	7.10119	287.208	7.78558	331.574			7.75848	0.332291	314.969	31.2416
15, HL	08:12:31	7.2349	225.297	9.05397	294.635	8.14208	422.369	7.15703	283.729	7.78215	329.247			7.87403	0.346058	311.055	32.475
15, HL	08:20:31	7.17667	218.754	9.01051	293.333	8.20578	406.929	7.11319	292.472	7.90414	327.788			7.88206	0.351242	307.855	30.4956
15, HL	08:28:31	7.11899	221.038	9.08613	296.75	8.16638	440.767	7.1584	286.899	7.89427	336.613			7.88483	0.363091	316.413	36.2119
15, HL	08:36:31	7.31995	227.37	9.1135	307.742	8.18352	426.782	7.04683	289.725	7.79992	353.129			7.89275	0.362427	320.95	33.2735
15, HL	08:44:31	7.03824	221.289	9.06764	296.377	8.08888	448.199	7.10516	286.072	7.94394	343.839			7.84877	0.371635	319.155	37.7179
15, HL	08:52:31	7.03678	221.784	9.1084	292.949	8.3623	442.691	7.13502	295.814	7.98982	342.118			7.92646	0.38787	319.071	36.4013
15, HL	09:00:31	7.23932	228.741	9.07884	299.901	8.17286	466.274	7.05685	298.173	7.94094	351.185			7.89776	0.361466	328.855	39.4875
15, HL	09:08:31	7.11985	220.12	9.08308	304.537	8.30306	482.937	7.08935	302.798	7.95325	365.666			7.90972	0.376184	335.212	43.582
15, HL	09:16:31	7.13366	229.782	9.07036	314.252	8.38592	473.931	7.11591	309.753	7.96295	367.982			7.93376	0.374578	339.14	40.2758
15, HL	09:24:31	7.26495	232.592	9.21417	302.667	8.31785	465.803	7.18939	316.947	8.05265	375.624			8.0078	0.372499	338.727	39.0826
15, HL	09:32:31	7.3329	227.005	9.19431	302.466	8.41772	467.631	7.10511	312.743	8.02472	364.494			8.01495	0.377242	334.868	39.798
15, HL	09:40:31	7.32257	239.671	9.25108	306.788	8.23184	500.835	6.9836	314.019	8.25073	386.903			8.00796	0.398339	349.643	44.411
15, HL	09:48:31	7.28112	245.488	9.3488	317.284	8.41168	501.688	7.10318	317.065	8.11258	382.912			8.05147	0.40677	352.888	43.0863
15, HL	09:56:31	7.34053	250.338	9.17376	319.033	8.42679	475.602	7.13773	328.952	7.94597	387.768			8.00496	0.370206	352.339	37.7555
15, HL	10:04:31	7.46539	254.476	9.05649	323.874	8.54296	489.405	7.28173	330.302	8.2066	365.268			8.11064	0.331224	352.665	38.6178
15, HL	10:12:31	7.45312	255.997	9.20194	315.224	8.50017	484.061	7.12983	332.077	8.12052	380.013			8.08112	0.369644	353.474	38.1969
15, HL	10:20:31	7.57477	256.113	9.26759	317.903	8.38952	499.076	7.0072	340.343	8.20469	388.879			8.08875	0.382589	360.463	40.6977
15, HL	10:28:31	7.27477	258.867	9.33421	314.476	8.42093	498.192	7.14059	335.671	8.28814	380.187			8.09173	0.403906	357.478	40.2275
15, HL	10:36:31	7.77633	264.056	9.4389	319.253	8.59721	499.629	7.19553	332.597	8.0493	374.207			8.21145	0.380996	357.949	39.556
15, HL	10:44:31	7.52653	261.624	9.44115	320.012	8.78727	487.828	7.39576	319.699	8.1685	379.514			8.26384	0.385117	353.735	38.3574
15, HL	10:52:31	7.50073	259.116	9.67134	316.267	8.56635	512.68	7.19047	327.572	8.16676	361.645			8.21913	0.436259	355.456	42.6335
15, HL	11:00:31	7.56056	262.217	9.57727	318.193	8.43772	502.247	7.23321	326.357	8.11631	363.225			8.18501	0.406375	354.448	40.3309
15, HL	11:08:31	7.52437	254.799	9.36966	320.697	8.54239	499.925	7.31387	329.791	8.17167	361.971			8.18439	0.36923	353.437	40.5536
15, HL	11:16:31	7.56918	260.579	9.44134	314.014	8.59394	504.087	7.4114	326.823	8.25613	354.301			8.2544	0.367716	351.961	40.9697
15, HL	11:24:31	7.78799	257.265	9.49879	317.785	8.39813	508.385	7.51215	325.385	8.17539	359.931			8.27449	0.342189	353.75	42.0462
15, HL	11:32:31	7.64927	253.593	9.66528	316.585	7.66513	504.409	7.52705	323.571	8.44968	343.469			8.19128	0.403191	348.326	41.8212
15, HL	11:40:31	7.56301	256.402	9.614	314.03	7.85045	510.57	7.12708	318.856	8.24891	359.466			8.08069	0.424836	351.865	42.9413
15, HL	11:48:31	7.58778	254.999	9.77098	317.317	8.33195	499.234	7.49893	321.15	8.19617	353.15			8.27716	0.407552	349.17	40.7448
15, HL	11:56:31	7.42266	253.461	9.7483	316.235	8.50043	501.994	7.69381	327.039	8.22671	345.347			8.31838	0.404885	348.815	41.2939
15, HL	12:04:31	7.53812	257.343	9.64904	313.091	8.7425	488.532	7.58812	316.475	8.37103	341.007			8.37776	0.392285	343.29	38.8062
15, HL	12:12:31	7.7898	262.623	9.77993	323.845	8.61742	491.876	7.67881	318.927	8.37735	350.071			8.44866	0.376338	349.468	38.3482
15, HL	12:20:31	7.81891	257.248	9.86324	324.002	8.70387	478.77	7.63375	307.23	8.30715	346.543			8.46538	0.396577	342.758	37.0403
15, HL	12:28:31	7.72869	265.485	9.83139	326.281	8.60744	478.177	7.61103	307.004	8.16795	348.866			8.3893	0.401143	345.163	35.9636
15, HL	12:36:31	7.6182	265.849	9.97505	320.603	8.58862	473.402	7.55775	312.983	8.28491	340.625			8.40491	0.438754	342.692	34.9032
15, HL	12:44:31	7.79031	267.39	9.95208	323.09	8.67441	497.987	7.55251	298.067	8.39218	336.021			8.4723	0.421198	344.511	40.119
15, HL	12:52:31	7.86473	269.802	9.85106	325.805	8.6481	482.302	7.52166	306.163	8.45535	337.408			8.46818	0.400308	344.296	36.3582
15, HL	13:00:31	7.75974	275.597	9.83985	329.547	8.49801	480.49	7.39203	299.808	8.43907	348.808			8.38574	0.41888	346.85	35.674
15, HL	13:08:31	7.90585	267.931	10.1478	331.106	8.60882	474.385	7.62963	293.296	8.44878	328.554			8.54818	0.437536	339.054	35.8052
15, HL	13:16:31	7.34404	268.373	10.06	327.671	8.49243	462.603	7.63073	298.835	8.36606	336.59			8.37866	0.472758	338.814	33.176
15, HL	13:24:31	7.74439	276.354	9.79604	324.196	8.58117	478.231	7.6759	295.382	8.51	321.914			8.4615	0.382693	339.215	35.8631
15, HL	13:32:31	7.91067	270.182	10.4765	334.711	8.64972	472.948	7.6845	288.4	8.42957	330.165			8.63018	0.49302	339.281	35.591
15, HL	13:40:31	7.79203	271.636	10.2959	323.732	8.90778	458.331	7.68848	285.437	8.81674	327.045			8.70019	0.471775	333.236	33.058
15, HL	13:48:31	7.83617	267.138	10.1912	328.772	8.65687	457.249	7.68511	284.069	8.74978	327.848			8.62383	0.44583	333.015	33.3273
15, HL	13:56:31	7.93806	264.611	10.245	317.303	8.67326	454.951	7.5566	283.517	8.53057	327.661			8.5887	0.460567	329.609	33.3279
15, HL	14:04:31	7.86489	259.148	10.3085	309.426	8.48473	444.261	7.97928	278.45	8.8818	322.788			8.70384	0.440654	322.814	32.3652
15, HL	14:12:31	7.84222	254.427	10.3082	295.392	8.91232	443.67	7.82914	269.491	8.46868	327.353			8.67211	0.456895	318.067	33.7536
15, HL	14:20:31	7.8598	252.97	10.2687	309.052	8.69424	433.17	7.46005	265.371	8.36796	321.982			8.53016	0.48324	316.509	31.8964
15, HL	14:28:31	7.75813	244.96	10.2851	300.932	8.64652	421.696	7.5914	258.502	8.68494	323.618			8.59323	0.478269	309.942	31.3257
15, HL	14:36:31	7.97855	230.804	10.123	286.505	8.73294	427.012	7.83251	254.865	8.57998	326.179			8.64939	0.406236	305.073	34.421
15, HL	14:44:31	7.90957	236.15	10.2403	288.41	8.6282	421.362	7.55743	253.344	8.51135	321.426			8.56938	0.461428	304.138	32.7797
15, HL	14:52:31	7.8517	232.145	10.4697	290.596	8.90529	421.403	7.76122	247.974	8.31554	329.087			8.6607	0.495736	304.241	33.8336
15, HL	15:00:31	7.91091	231.945	10.1703	288.502	8.78453	403.521	7.78195	249.342	8.69219	314.884			8.66798	0.425992	297.639	30.1995
15, HL	15:08:31	8.11678	227.774	10.1999	289.452	8.82426	406.139	7.39848	237.705	8.61878	310.723			8.63164	0.462737	294.359	31.9609
15, HL	15:16:31	7.79281	219.526	10.3306	285.764	8.79303	407.647	7.9063	237.209	8.73251	303.462			8.71106	0.45393	290.722	33.0083
15, HL	15:24:31	8.24469	218.164	10.3629	282.261	8.78812	389.864	7.78131	231.271	8.658	300.668			8.76701	0.436103	284.446	30.4974
15, HL	15:32:31	7.86955	224.61	10.2089	279.061	8.71386	384.469	7.81213	223.562	8.75189	300.515			8.67127	0.433216	282.443	29.6302
15, HL	15:40:31	7.84704	221.866	10.371	286.135	8.8288	367.516	7.80011	218.172	9.02224	300.226			8.77384	0.470252	278.783	27.6593
15, HL	15:48:31	7.76367	215.386	10.2481	271.995	8.82663	360.008	7.82924	211.18	8.75917	294.861			8.68537	0.450008	270.686	27.5351
15, HL	15:56:31	7.70493	205.114	10.3723	272.903	9.11414	351.326	7.56475	211.031	9.02005	285.53			8.75523	0.516437	265.181	26.8653
15, HL	16:04:31	8.10044	206.921	10.7382	261.258	8.85026	341.253	7.88805	200.095	8.30299	284.497			8.77599	0.515962	258.805	26.0792
15, HL	16:12:31	7.89318	198.894	10.7387	256.657	8.66498	337.217	7.34904	195.581	8.61175	279.481			8.65153	0.575746	253.566	26.4858
15, HL	16:20:31	7.98676	188.763	10.6567	237.751	8.80426	334.399	7.75344	187.944	8.62164	269.389			8.76456	0.511349	243.649	27.4303
15, HL	16:28:31	7.96745	178.945	10.594	230.811	8.98813	332.403	7.88633	188.654	8.62345	255.431			8.81187	0.490524	237.249	27.5564
15, HL	16:36:31	7.88913	169.018	10.551	219.843	8.73192	318.525	7.70976	188.834	8.80957	251.851			8.73827	0.50348	229.614	26.2963
15, HL	16:44:31	7.84096	159.223	10.8125	205.985	9.37988	311.305	7.79349	183.035	8.73147	233.237			8.91167	0.559542	218.557	26.228
15, HL	16:52:31	8.16483	151.469	10.8396	195.309	8.74501	310.437	7.73584	173.358	8.72668	217.549			8.84239	0.53363	209.624	27.503
15, HL	17:00:31	7.81707	144.385	10.3219	181.943	8.76289	299.017	7.6022	169.824	8.73349	202.435			8.64751	0.479931	199.521	26.5883
15, HL	17:08:31	8.10761	133.951	10.3219	181.943	9.1654	286.171	7.76956	163.983	8.83816	195.692			8.84053	0.446332	192.348	25.6291
20 HL	17:26:31	6	107	9.81952	171.795	7.4389	141.876	5.96532	122.701	6.95859	138.683			7.23647	0.704805	136.411	10.8167
20 HL	17:34:31	5.72783	106.843	9.81952	171.795	7.40894	145.004	5.99054	116.256	6.97237	126.721			7.18384	0.727534	133.324	11.5165
20 HL	17:42:31	5.47383	98.5243	9.71397	156.933	7.46325	138.067	5.99214	113.338	6.96551	119.939			7.12174	0.736624	125.36	10.1301
20 HL	17:50:31	5.86068	95.3673	9.34847	164.258	7.28459	134.632	5.86253	111.072	7.03541	115.02			7.07834	0.6387	124.07	11.835
20 HL	17:58:31	5.85444	90.4515	9.31791	117.494	7.35186	129.445	5.75894	104.427	7.01948	108.79			7.06053	0.645411	110.121	6.51479
20 HL	18:06:31	5.85667	93.3332	9.14682	170.403	7.46179	122.329	5.89715	107.649	6.96959	105.132			7.0664	0.605163	119.769	13.4729
20 HL	18:14:31	5.39373	92.0915	9.41987	171.576	7.4392	120.685	5.42705	102.133	6.62498	102.151			6.86097	0.746557	117.727	14.2327
20 HL	18:22:31	-1.70835	88.8045	-2.09032	165.949	-2.07366	106.912	-1.90173	100.771	-1.68031	91.5297			-1.89087	0.0868792	110.793	14.1637
20 HL	18:30:31	-1.44299	85.5174	-2.01674	160.322	-1.77356	93.1389	-1.61351	99.4098	-1.5054	80.9084			-1.67044	0.103142	103.859	14.467
20 HL	18:38:31	-1.51336	71.5931	-1.94737	121.075	-1.73691	77.6836	-1.57855	83.4512	-1.45197	60.8611			-1.64563	0.0891283	82.9328	10.243
20 HL	18:46:31	-1.43448	56.8765	-1.88077	112.028	-1.73288	65.1008	-1.47925	70.51	-1.3127	49.6681			-1.56801	0.103899	70.8367	10.892
20 HL	18:54:31	-1.38509	47.6867	-1.76723	95.5725	-1.68169	62.9296	-1.44682	69.3939	-1.3418	43.756			-1.52453	0.0844032	63.8677	9.22745
20 HL	19:02:31	-1.31359	42.416	-1.71919	79.798	-1.64976	62.5047	-1.4365	65.2176	-1.26827	41.6168			-1.47746	0.0895571	58.3106	7.27436
20 HL	19:10:31	-1.27267	35.124	-1.51998	63.6786	-1.66061	53.5711	-1.34877	57.0039	-1.27174	33.1927			-1.41475	0.0763248	48.514	6.08955
20 HL	19:18:31	-1.2897	35.8615	-1.54063	68.9282	-1.56099	52.4125	-1.36347	53.2775	-1.27147	31.0754			-1.40525	0.0614729	48.311	6.77721
20 HL	19:26:31	-1.24433	34.8099	-1.40403	58.0798	-1.54496	52.3529	-1.34274	55.3019	-1.25502	29.0514			-1.35822	0.0551499	45.9192	5.8534
20 HL	19:34:31	-1.24052	27.631	-1.49743	55.2514	-1.51072	41.2233	-1.33104	51.8501	-1.22303	23.0903			-1.36055	0.061432	39.8092	6.37682
20 HL	19:42:31	-1.19039	28.3404	-1.4285	50.3794	-1.50548	42.7883	-1.23859	48.2121	-1.20587	22.7075			-1.31377	0.0641995	38.4855	5.50661
20 HL	19:50:31	-1.14157	29.0604	-1.39736	49.5347	-1.48878	44.9932	-1.23016	46.6784	-1.11418	23.9009			-1.27441	0.0729213	38.8335	5.15993
20 HL	19:58:31	-1.16864	28.5294	-1.28721	54.3296	-1.48777	40.7998	-1.29613	49.8727	-1.126	21.3281			-1.27315	0.0629932	38.9719	6.23849
20 HL	20:06:31	-1.11506	26.5014	-1.45848	57.2445	-1.50177	37.0044	-1.29961	46.6322	-1.08906	17.076			-1.2928	0.0849307	36.8917	7.10545
20 HL	20:14:31	-1.11222	25.8943	-1.35035	51.3709	-1.44409	35.6062	-1.24727	44.2612	-1.09875	17.8795			-1.25054	0.0669356	35.0024	6.04222
20 HL	20:22:31	-1.04717	24.6006	-1.29825	44.0011	-1.45251	37.8664	-1.25033	44.3931	-1.10004	18.3885			-1.22966	0.0724219	33.8499	5.26756
20 HL	20:30:31	-1.04506	26.0941	-1.40076	45.8347	-1.3964	38.8085	-1.18155	47.6545	-1.10428	14.8371			-1.22561	0.0738607	34.6458	6.23403
20 HL	20:38:31	-1.05659	29.0832	-1.39272	50.6434	-1.44865	37.4913	-1.17498	43.1979	-1.0903	16.4044			-1.23265	0.0796444	35.364	5.90878
20 HL	20:46:31	-1.04157	27.9071	-1.34737	48.6872	-1.40911	36.1461	-1.18714	46.1567	-1.03759	11.4521			-1.20456	0.0764799	34.0698	6.75874
20 HL	20:54:31	-1.00051	23.5199	-1.36197	46.6246	-1.37724	34.4802	-1.20794	38.8987	-1.0819	13.2115			-1.20591	0.0745915	31.347	5.87542
20 HL	21:02:31	-1.01333	26.585	-1.35723	36.239	-1.38408	31.9269	-1.1876	41.9312	-1.07304	13.0639			-1.20306	0.0740528	29.9492	4.91667
20 HL	21:10:31	-1.01216	26.1107	-1.45933	43.8411	-1.3636	31.2086	-1.16448	39.8079	-1.05825	16.5603			-1.21157	0.086599	31.5057	4.86645
20 HL	21:18:31	-0.994906	20.5145	-1.2659	45.7558	-1.38378	38.8832	-1.16781	40.1457	-1.03575	11.6869			-1.16963	0.0719662	31.3972	6.50259
20 HL	21:26:31	-0.999134	21.3654	-1.24691	37.7194	-1.32667	31.7832	-1.12174	37.5407	-1.01632	12.5701			-1.14215	0.0639234	28.1958	4.90771
20 HL	21:34:31	-1.01825	18.7251	-1.30058	32.5703	-1.30319	30.5935	-1.12579	36.9221	-1.01023	12.9002			-1.15161	0.0646566	26.3422	4.5139
20 HL	21:42:31	-0.986835	19.5425	-1.23539	32.0487	-1.37017	31.3944	-1.11554	40.5862	-1.01264	12.1326			-1.14412	0.071509	27.1409	5.02961
20 HL	21:50:31	-0.99918	23.1928	-1.23589	35.5544	-1.35844	36.0485	-1.19486	41.8658	-0.992954	12.6888			-1.15626	0.0707279	29.8701	5.26386
20 HL	21:58:31	-1.03991	22.5066	-1.16278	35.8627	-1.28316	30.1028	-1.1122	36.0049	-1.02878	12.6178			-1.12537	0.0464248	27.419	4.44649
20 HL	22:06:31	-0.90124	18.8903	-1.22454	33.5476	-1.39542	32.2475	-1.09776	34.7086	-0.955037	9.67546			-1.1148	0.0900594	25.8139	4.94319
20 HL	22:14:31	-0.971369	23.8553	-1.22036	29.0049	-1.29932	30.4364	-1.14018	37.555	-0.969845	10.1593			-1.12021	0.0660578	26.2022	4.5692
20 HL	22:22:31	-0.932919	18.2562	-1.17665	27.4577	-1.33908	34.1645	-1.0929	38.2964	-0.963712	11.8629			-1.10105	0.0740169	26.0076	4.89801
20 HL	22:30:31	-0.987171	22.2657	-1.17123	35.274	-1.30486	31.9964	-1.08349	39.1536	-0.989033	11.8071			-1.10716	0.0600419	28.0994	4.94129
20 HL	22:38:31	-0.968468	19.2325	-1.18724	36.2942	-1.30534	34.7366	-1.0652	38.1972	-0.953354	10.0036			-1.09592	0.0669732	27.6928	5.56069
20 HL	22:46:31	-0.915962	21.725	-1.21571	32.4052	-1.29219	31.4647	-1.06669	41.3109	-0.968231	10.3751			-1.09176	0.0715288	27.4562	5.2779
20 HL	22:54:31	-0.949615	17.1805	-1.0799	23.3687	-1.28327	32.0665	-1.03636	38.1724	-0.954278	11.0606			-1.06068	0.060895	24.3698	4.89681
20 HL	23:02:31	-0.915384	19.2544	-1.24573	31.6002	-1.32366	32.4321	-1.10871	41.9469	-0.964934	8.70006			-1.11168	0.078415	26.7867	5.78245
20 HL	23:10:31	-0.878153	21.604	-1.02543	25.2271	-1.33835	29.4007	-1.09665	34.5993	-0.976035	11.0751			-1.06292	0.0774888	24.3813	3.96916
20 HL	23:18:31	-0.892687	19.6354	-1.16726	34.0199	-1.31698	30.3159	-1.01819	31.985	-0.935565	8.72293			-1.06614	0.0782885	24.9358	4.75452
20 HL	23:26:31	-0.941558	18.7544	-1.20232	34.675	-1.23065	25.7811	-1.04769	33.5312	-0.942749	10.6765			-1.07299	0.0618295	24.6836	4.53137
20 HL	23:34:31	-0.939756	18.52	-1.11341	33.8302	-1.27541	27.3194	-1.03765	33.4132	-0.955327	10.4203			-1.06431	0.0612677	24.7006	4.51797
20 HL	23:42:31	-0.881866	17.7569	-1.18472	27.2114	-1.30009	31.5003	-1.03007	34.4275	-0.924399	10.1406			-1.06423	0.0787794	24.2073	4.50634
20 HL	23:50:31	-0.859151	19.2323	-1.16006	28.3246	-1.26963	28.6297	-1.03303	31.1632	-0.940907	6.31393			-1.05256	0.0738002	22.7327	4.57682
20 HL	23:58:31	-0.950709	18.0006	-1.00527	32.0854	-1.2582	27.9944	-1.0189	32.8949	-0.96995	9.29255			-1.04061	0.0557415	24.0536	4.54277
20 HL	00:06:31	-0.867383	19.5344	-1.14621	24.7123	-1.27699	30.2021	-1.01324	30.5958	-0.927422	6.75672			-1.04625	0.0743093	22.3603	4.39493
20 HL	00:14:31	-0.877969	13.183	-1.06113	25.7167	-1.24084	26.1564	-1.01011	33.4732	-0.919467	8.1427			-1.0219	0.0635698	21.3344	4.63828
20 HL	00:22:31	-0.81573	17.6318	-1.0809	29.931	-1.2457	31.1799	-1.02793	32.3745	-0.904765	8.46545			-1.01501	0.0740244	23.9165	4.68349
20 HL	00:30:31	-0.88824	19.2257	-1.07068	34.098	-1.2613	25.6864	-0.993362	29.8882	-0.920225	5.63219			-1.02676	0.066555	22.9061	4.96825
20 HL	00:38:31	-0.976669	15.694	-1.08486	31.3186	-1.30544	28.5784	-1.00033	26.8506	-0.923131	8.04807			-1.05809	0.0671117	22.0979	4.40462
20 HL	00:46:31	-0.835873	15.6017	-1.09693	23.2784	-1.24915	21.5175	-0.950106	28.7052	-0.916629	6.95028			-1.00974	0.0732711	19.2106	3.7105
20 HL	00:54:31	-0.819389	13.9185	-1.05695	22.1628	-1.24962	25.7815	-0.994773	31.6255	-0.888424	5.85357			-1.00183	0.0743744	19.8684	4.52921
20 HL	01:02:31	-0.815908	16.5232	-1.05076	21.3546	-1.28685	24.8823	-0.979528	30.6395	-0.943479	7.00045			-1.01531	0.0778442	20.08	3.99947
20 HL	01:10:31	-0.899303	18.1643	-1.05567	28.4758	-1.24765	25.6214	-0.964264	26.9284	-0.887112	7.35733			-1.0108	0.0663359	21.3095	3.91201
20 HL	01:18:31	-0.841373	16.9742	-1.00348	27.2641	-1.23865	28.0605	-1.07305	30.8117	-0.905141	6.56123			-1.01234	0.0691749	21.9343	4.50377
20 HL	01:26:31	-0.819448	15.6681	-1.05506	20.3285	-1.29986	27.9723	-1.03314	29.8876	-0.95059	7.40569			-1.03162	0.0787679	20.2524	4.11395
20 HL	01:34:31	-0.842486	13.8707	-1.01289	24.8248	-1.28014	26.1318	-1.01815	30.2106	-0.907401	7.52102			-1.01221	0.0747036	20.5118	4.22562
20 HL	01:42:31	-0.85625	15.4747	-1.00826	29.5063	-1.28146	20.893	-1.01906	27.0383	-0.907352	6.14902			-1.01448	0.0734346	19.8122	4.20034
20 HL	01:50:31	-0.815278	16.5157	-1.1257	23.6255	-1.29421	23.9952	-1.04397	31.0432	-0.901535	8.06916			-1.03614	0.0841363	20.6498	3.89508
20 HL	01:58:31	-0.84097	17.4479	-1.07477	20.3706	-1.28499	23.7441	-1.03062	34.0547	-0.93258	7.2339			-1.03279	0.0749026	20.5702	4.35632
20 HL	02:06:31	-0.830255	16.4575	-1.06236	24.1198	-1.29159	23.8031	-1.00266	29.6758	-0.919238	7.94501			-1.02122	0.0781045	20.4003	3.75585
20 HL	02:14:31	-0.835	12.6938	-1.01804	24.578	-1.25036	24.4737	-1.02326	29.3067	-0.895595	8.91365			-1.00445	0.0712651	19.9932	3.89791
20 HL	02:22:31	-0.849818	16.0161	-1.03292	22.3156	-1.2578	24.1317	-0.966031	26.811	-0.902673	6.07974			-1.00185	0.0709613	19.0708	3.70237
20 HL	02:30:31	-0.845828	15.4935	-1.11495	23.0778	-1.30657	25.9749	-1.01828	28.5744	-0.914405	5.91752			-1.04001	0.0808166	19.8076	4.10568
20 HL	02:38:31	-0.853282	17.035	-1.08501	24.5964	-1.28467	25.0708	-1.02425	30.2544	-0.879907	6.19761			-1.02542	0.0779649	20.6308	4.17911
20 HL	02:46:31	-0.876505	20.9872	-1.00061	27.3671	-1.29247	23.4627	-1.0093	30.5442	-0.922019	6.43678			-1.02018	0.07243	21.7596	4.16473
20 HL	02:54:31	-0.870989	14.7104	-1.09683	27.5048	-1.30438	26.4107	-0.96478	31.1965	-0.912908	8.92842			-1.02998	0.0784216	21.7502	4.23099
20 HL	03:02:31	-0.872816	16.8167	-1.00578	19.8706	-1.32708	20.4157	-1.01042	27.6347	-0.884049	7.49921			-1.02003	0.0820784	18.4474	3.26212
20 HL	03:10:31	-0.860804	16.1285	-1.04881	26.0811	-1.30965	22.4139	-0.985068	25.374	-0.879311	8.17393			-1.01673	0.0809418	19.6343	3.36052
20 HL	03:18:31	-0.889336	17.9504	-1.04914	26.2074	-1.28936	22.0102	-0.972995	28.8602	-0.866371	8.61255			-1.01344	0.0761826	20.7282	3.55175
20 HL	03:26:31	-0.854205	19.7647	-0.898153	30.6809	-1.28054	25.4583	-1.02864	31.7552	-0.903177	10.5413			-0.992945	0.0775502	23.6401	3.90725
20 HL	03:34:31	-0.903576	23.0627	-0.968503	24.1819	-1.36674	28.5843	-0.985267	29.5736	-0.893327	11.5091			-1.02348	0.0876433	23.3823	3.21798
20 HL	03:42:31	-0.907751	24.4913	-0.997063	28.1723	-1.28748	25.4032	-0.99371	30.2965	-0.835011	6.63935			-1.0042	0.0769208	23.0005	4.217
20 HL	03:50:31	-0.886739	19.225	-1.01756	25.4729	-1.28171	28.0404	-0.992088	32.2984	-0.882987	8.47372			-1.01222	0.0726312	22.7021	4.14005
20 HL	03:58:31	-0.941601	19.9256	-0.996024	23.1393	-1.29255	25.4315	-0.979373	33.0643	-0.872675	10.9725			-1.01644	0.0722135	22.5066	3.60636
20 HL	04:06:31	-0.909026	25.4771	-1.03263	25.9448	-1.23519	27.6177	-0.904229	31.9603	-0.875658	11.6473			-0.991347	0.0666756	24.5295	3.41764
20 HL	04:14:31	-0.916241	26.1802	-1.00361	25.4059	-1.26324	28.6751	-0.96605	38.4385	-0.844785	12.7921			-0.998784	0.07126	26.2984	4.10037
20 HL	04:22:31	-0.864545	25.2008	-1.05096	31.2221	-1.29507	30.828	-0.957014	35.234	-0.827427	10.6206			-0.999002	0.0835566	26.6211	4.30746
20 HL	04:30:31	-0.871089	29.0834	-0.959003	31.8666	-1.17057	26.914	-0.936339	35.2976	-0.828329	12.1198			-0.953065	0.0591193	27.0563	3.98928
20 HL	04:38:31	-0.89998	28.9841	-0.9625	30.1639	-1.2488	28.3324	-0.889491	37.7206	-0.825493	15.452			-0.965253	0.0741419	28.1306	3.589
20 HL	04:46:31	-0.881151	32.1921	-0.947279	29.6549	-1.24816	34.2747	-0.94848	42.8957	-0.811043	16.7724			-0.967222	0.0746567	31.158	4.22942
20 HL	04:54:31	-0.86625	34.0316	-0.930201	37.5679	-1.16764	34.7345	-0.933329	44.0524	-0.772278	19.4081			-0.933939	0.0653241	33.9589	4.04498
20 HL	05:02:31	-0.931117	35.2971	-0.967348	38.5951	-1.17786	35.6155	-0.904429	41.2987	-0.774753	17.3689			-0.951101	0.0653301	33.6351	4.21074
20 HL	05:10:31	-0.883433	38.5448	-0.878683	35.6585	-1.21714	39.5653	-0.881983	48.8328	-0.811463	21.9904			-0.934541	0.0719399	36.9184	4.33612
20 HL	05:18:31	-0.855221	39.2612	-0.881355	45.5431	-1.17914	40.6965	-0.919062	48.488	-0.784283	20.9469			-0.923813	0.067525	38.9872	4.80466
20 HL	05:26:31	-0.893934	43.9184	-0.890468	45.1097	-1.22267	41.5355	-0.919833	52.956	-0.827697	24.6314			-0.95092	0.0696059	41.6302	4.66148
20 HL	05:34:31	-0.915686	48.4181	-0.877593	51.2325	-1.13405	45.5659	-0.898874	56.1578	-0.768213	23.9795			-0.918884	0.0596304	45.0708	5.55509
20 HL	05:42:31	-0.885802	46.1584	-0.844531	54.8981	-1.15577	45.5062	-0.890771	56.6091	-0.779078	26.6094			-0.911191	0.0643347	45.9562	5.32909
20 HL	05:50:31	-0.843905	49.1864	-0.90962	57.4243	-1.12245	47.4868	-0.858146	55.0273	-0.773887	28.9453			-0.901602	0.0593162	47.614	5.01102
20 HL	05:58:31	-0.859473	46.7802	-0.866864	58.3	-1.11469	48.0714	-0.885707	60.511	-0.784743	26.781			-0.902295	0.055809	48.0887	5.97626
20 HL	06:06:31	-0.849918	49.0182	-0.862824	62.924	-1.14012	52.2653	-0.870838	56.8082	-0.758689	28.9983			-0.896479	0.0641511	50.0028	5.74695
20 HL	06:14:31	3.65333	50.0573	3.41837	49.2583	5.38369	60.9374	5.0365	67.0827	4.67756	43.5833			4.43389	0.385044	54.1838	4.27581
20 HL	06:22:31	5.48641	110.519	7.35432	130.854	7.98459	134.356	6.48605	133.751	7.24412	117.071			6.9111	0.428377	125.31	4.85008
20 HL	06:30:31	6.09445	140.481	8.68495	174.253	8.46931	173.31	6.70704	159.282	7.61009	152.116			7.51317	0.49796	159.889	6.41833
20 HL	06:38:31	6.25896	164.251	8.88789	214.481	8.57044	189.681	6.84659	183.173	7.64594	180.334			7.64196	0.497982	186.384	8.17645
20 HL	06:46:31	6.33731	178.683	8.94379	237.659	8.53711	208.597	6.88896	204.601	7.65289	191.872			7.67201	0.487891	204.283	9.85404
20 HL	06:54:31	6.31578	194.274	8.97309	260.5	8.49044	221.183	6.83643	215.882	7.6964	200.513			7.66243	0.494992	218.47	11.5942
20 HL	07:02:31	6.34666	203.577	8.96107	272.927	8.61844	225.749	6.93961	223.546	7.67589	213.87			7.70833	0.492128	227.934	11.9153
20 HL	07:10:31	6.33438	209.759	8.95934	295.792	8.59965	238.121	6.86969	224.841	7.66066	218.895			7.68474	0.497496	237.482	15.2877
20 HL	07:18:31	6.46104	217.08	8.95967	298.906	8.4834	243.668	6.91247	230.092	7.63369	224.456			7.69006	0.466883	242.841	14.6768
20 HL	07:26:31	6.34057	224.705	8.92969	300.021	8.58923	249.08	6.89338	225.013	7.66449	230.384			7.68347	0.489973	245.84	14.2573
20 HL	07:34:31	6.50112	231.52	8.97945	286.854	8.66657	243.95	6.92938	231.555	7.70991	228.268			7.75729	0.478859	244.43	10.94
20 HL	07:42:31	6.55903	222.254	8.96943	286.542	8.63062	243.927	6.90231	218.937	7.81837	229.092			7.77595	0.469084	240.15	12.3675
20 HL	07:50:31	6.48552	226.312	8.93752	298.893	8.69753	238.131	6.85255	222.879	7.71299	230.67			7.73722	0.485432	243.377	14.1109
20 HL	07:58:31	6.54579	227.527	9.04926	297.713	8.63476	241.333	6.82626	215.089	7.76469	228.051			7.76415	0.488544	241.943	14.5475
20 HL	08:06:31	6.53622	220.41	8.91405	280.156	8.63547	238.008	6.85692	207.198	7.80137	230.717			7.74881	0.469711	235.298	12.3528
20 HL	08:14:31	6.60196	221.003	8.94003	279.712	8.71685	236.658	6.78737	210.708	7.78419	229.674			7.76608	0.479348	235.551	11.8634
20 HL	08:22:31	6.60298	226.669	9.07285	277.742	8.72483	238.927	6.80832	206.554	7.77811	223.846			7.79742	0.494579	234.748	11.9267
20 HL	08:30:31	6.51752	226.337	8.97092	291.094	8.73167	237.6	6.78823	211.429	7.78377	232.778			7.75842	0.49493	239.847	13.5488
20 HL	08:38:31	6.74649	220.905	8.93538	287.883	8.82797	244.568	6.78318	212.582	7.79809	233.072			7.81822	0.473705	239.802	13.1867
20 HL	08:46:31	6.71173	219.129	9.06507	295.12	8.82755	243.389	6.87025	214.509	7.7887	230.751			7.85266	0.484319	240.58	14.5239
20 HL	08:54:31	6.67435	227.886	9.02953	303.082	8.8178	248.169	6.93509	219.968	7.82095	240.037			7.85554	0.476856	247.829	14.6417
20 HL	09:02:31	6.70604	228.764	9.07622	293.191	8.89595	262.651	6.92573	223.167	7.79756	249.178			7.8803	0.487787	251.39	12.6244
20 HL	09:10:31	6.63631	233.597	8.9205	304.637	8.86012	261.053	6.89093	224.764	7.80823	244.245			7.82322	0.477353	253.659	14.1058
20 HL	09:18:31	6.75001	236.888	9.13067	300.838	8.79307	267.742	6.8682	230.157	7.81549	260.358			7.87149	0.484887	259.196	12.5487
20 HL	09:26:31	6.69547	241.07	9.0701	311.287	8.92611	276.974	6.81951	232.056	7.81843	261.391			7.86593	0.502058	264.556	14.0638
20 HL	09:34:31	6.92704	242.327	9.31628	313.644	8.86295	281.32	6.89933	237.394	7.91152	256.679			7.98343	0.492262	266.273	14.0889
20 HL	09:42:31	6.95642	242.968	8.96124	328.078	8.86025	284.648	6.89568	243.319	7.85416	268.919			7.90555	0.444369	273.586	15.7593
20 HL	09:50:31	7.1111	247.874	9.17584	326.402	8.93314	280.411	6.89598	250.962	7.90099	267.325			8.00341	0.462173	274.595	14.2182
20 HL	09:58:31	6.87658	239.338	9.26984	325.681	8.98952	288.858	6.92427	249.803	7.95264	269.012			8.00257	0.500656	274.538	15.3331
20 HL	10:06:31	7.2826	236.168	9.36391	318.31	8.94769	286.854	6.94903	250.216	7.94806	274.397			8.09826	0.465404	273.189	14.357
20 HL	10:14:31	7.04456	254.583	9.54221	333.132	8.96869	295.299	6.89652	260.49	7.9617	273.304			8.08274	0.520314	283.362	14.2689
20 HL	10:22:31	6.91289	247.959	9.12966	333.393	9.04638	296.629	6.98564	254.655	7.98837	266.536			8.01259	0.478599	279.834	15.7757
20 HL	10:30:31	6.88997	244	9.28837	333.269	8.95577	297.529	6.97392	251.268	7.99446	276.408			8.0205	0.492763	280.495	16.2451
20 HL	10:38:31	6.88356	234.631	9.20509	326.258	8.99861	295.31	6.85231	255.184	8.01581	269.874			7.99108	0.500648	276.252	15.9384
20 HL	10:46:31	6.85524	231.932	9.18333	310.438	8.92683	298.644	6.87511	260.984	8.12498	271.31			7.9931	0.492469	274.662	13.9269
20 HL	10:54:31	7.01298	227.229	9.06107	321.142	9.0694	297.681	6.90722	259.388	8.12314	266.348			8.03476	0.471539	274.357	16.1896
20 HL	11:02:31	7.03606	229.956	9.19068	310.495	9.12987	298.694	6.92858	257.888	8.17059	275.644			8.09116	0.4878	274.535	14.3917
20 HL	11:10:31	6.97867	224.842	9.116	306.718	9.17027	301.918	6.87076	258.576	8.05102	269.034			8.03734	0.496433	272.217	15.0218
20 HL	11:18:31	7.00394	229.086	9.10059	296.875	9.15028	293.852	6.8373	252.345	8.11162	271.904			8.04075	0.494096	268.812	12.7934
20 HL	11:26:31	7.01026	224.83	8.92273	309.205	9.165	296.004	6.87834	252.543	8.07436	273.208			8.01014	0.471773	271.158	15.1028
20 HL	11:34:31	7.28611	223.167	9.14211	305.567	9.11882	299.174	6.92939	254.701	8.07876	271.086			8.11104	0.455883	270.739	15.0698
20 HL	11:42:31	6.91688	228.748	9.11206	307.739	9.14312	299.662	6.93088	251.141	8.13536	271.828			8.04766	0.493282	271.824	14.7447
20 HL	11:50:31	6.96483	224.798	8.99357	312.587	9.16001	296.663	6.8426	248.357	8.0577	267.134			8.00374	0.487197	269.908	15.8815
20 HL	11:58:31	7.02305	225.961	8.93899	321.584	9.15998	296.424	6.86277	250.325	8.05575	269.802			8.00811	0.473168	272.819	16.8018
20 HL	12:06:31	7.03618	220.264	8.91765	310.442	9.16448	295.412	6.87132	247.716	8.0514	271.93			8.00821	0.469215	269.153	16.2044
20 HL	12:14:31	7.15317	230.563	9.03061	320.903	9.17625	297.026	6.83416	247.423	8.16264	273.516			8.07137	0.475552	273.886	16.3146
20 HL	12:22:31	7.13117	227.509	8.97002	317.691	9.26993	294.097	6.83292	245.328	8.15158	268.222			8.07112	0.483128	270.57	16.2339
20 HL	12:30:31	7.05315	232.728	9.05333	307.055	9.32253	292.581	6.84261	243.461	8.15067	265.544			8.08446	0.504068	268.274	14.1094
20 HL	12:38:31	7.19816	216.993	8.95338	307.615	9.2673	291.304	6.80913	240.004	8.17618	267.07			8.08083	0.478251	264.597	16.4937
20 HL	12:46:31	7.20184	219.754	9.22284	307.19	9.24508	295.621	6.78188	241.604	8.18977	264.532			8.12828	0.505974	265.74	16.2938
20 HL	12:54:31	7.32125	215.687	8.95601	310.746	9.2433	296.187	6.85849	235.542	8.17481	269.901			8.11077	0.457859	265.613	17.8705
20 HL	13:02:31	7.27855	210.917	9.07878	299.838	9.37025	301.891	6.89178	237.297	8.17634	261.966			8.15914	0.484482	262.382	17.6663
20 HL	13:10:31	7.27884	209.037	9.0284	314.196	9.25315	292.774	6.83122	236.388	8.18239	267.41			8.1148	0.473365	263.961	18.8979
20 HL	13:18:31	7.21258	212.919	9.08183	298.929	9.33476	294.974	6.85131	234.788	8.15966	264.27			8.12803	0.49168	261.176	16.7365
20 HL	13:26:31	7.25649	210.576	9.21682	312.588	9.39843	299.471	6.9443	234.905	8.12794	261.872			8.1888	0.497078	263.883	19.1365
20 HL	13:34:31	7.0115	211.118	8.99065	295.008	9.29043	291.433	6.85227	234.814	8.10538	262.511			8.05005	0.496971	258.977	16.184
20 HL	13:42:31	7.1515	215.232	9.07085	313.985	9.45821	294.661	6.84664	231.393	8.16295	264.388			8.13803	0.51257	263.932	18.5475
20 HL	13:50:31	7.61316	206.302	9.19121	301.445	9.35576	293.143	6.91589	222.81	8.21858	256.669			8.25892	0.463387	256.074	18.7307
20 HL	13:58:31	7.25835	206.713	9.13323	308.274	9.41992	290.05	6.85273	225.009	8.20985	258.411			8.17481	0.502885	257.691	19.0697
20 HL	14:06:31	7.48153	207.666	9.06295	308.785	9.41253	291.912	6.86584	224.215	8.20973	263.41			8.20652	0.47492	259.198	19.2694
20 HL	14:14:31	7.35533	211.589	9.19554	322.687	9.44828	283.51	6.81618	225.315	8.11103	260.44			8.18527	0.509143	260.708	20.0333
20 HL	14:22:31	7.40165	206.171	8.98718	301.278	9.45899	283.707	6.85065	221.424	8.06578	252.576			8.15285	0.483203	253.031	17.9776
20 HL	14:30:31	7.32721	207.897	9.28385	301.097	9.43291	289.954	6.78632	213.538	8.11466	254.027			8.18899	0.522577	253.303	19.067
20 HL	14:38:31	7.41062	206.565	8.95684	299.647	9.52232	272.39	6.76879	209.367	8.12999	252.688			8.15771	0.499439	248.131	18.0188
20 HL	14:46:31	7.34329	207.915	9.14068	299.898	9.52958	278.502	6.89295	210.848	8.11983	255.448			8.20527	0.505038	250.522	18.2133
20 HL	14:54:31	7.43815	203.081	9.15452	293.143	9.45345	277.011	6.77748	204.494	8.08246	239.903			8.18121	0.504889	243.526	18.3787
20 HL	15:02:31	7.43376	199.233	8.96173	298.303	9.66151	271.143	6.85609	206.12	8.10333	242.96			8.20328	0.505903	243.552	18.874
20 HL	15:10:31	7.371	202.624	9.31169	291.275	9.57581	265.805	6.80961	197.877	8.09486	239.5			8.23259	0.536417	239.416	17.9791
20 HL	15:18:31	7.35668	195.26	9.105	288.905	9.64196	259.999	6.79659	195.096	8.05273	238.253			8.19059	0.529163	235.502	18.3189
20 HL	15:26:31	7.5241	196.959	9.34817	291.628	9.58314	262.762	6.72235	195.9	8.10246	233.294			8.25604	0.541546	236.109	18.6416
20 HL	15:34:31	7.2869	196.053	9.11168	279.367	9.62303	260.714	6.78219	186.177	8.14204	231.528			8.18917	0.533989	230.768	17.9621
20 HL	15:42:31	7.41077	193.145	9.01079	282.699	9.54716	248.348	6.72081	182.032	8.04797	225.679			8.1475	0.514414	226.381	18.3388
20 HL	15:50:31	7.22914	190.286	9.43236	276.762	9.62803	247.549	6.63369	182.132	8.01683	216.31			8.18801	0.591047	222.608	17.7164
20 HL	15:58:31	7.47806	193.35	9.02381	273.091	9.68481	242.888	6.61494	178.258	8.05754	216.582			8.17183	0.544668	220.834	17.0343
20 HL	16:06:31	7.37479	187.618	9.48595	271.593	9.56309	240.698	6.63526	168.18	8.04195	215.47			8.22021	0.577235	216.712	18.4264
20 HL	16:14:31	7.5525	178.986	9.48186	256.36	9.55775	238.162	6.75388	163.448	8.05606	208.9			8.28041	0.547063	209.171	17.4199
20 HL	16:22:31	7.59713	170.569	9.1173	247.117	9.63103	227.846	6.62076	159.863	8.06427	202.129			8.2061	0.536887	201.505	16.5316
20 HL	16:30:31	7.46958	162.889	9.26028	238.172	9.71084	220.216	6.73941	156.435	8.13479	200.063			8.26298	0.550368	195.555	15.8778
20 HL	16:38:31	7.47953	154.299	9.14696	227.115	9.71432	219.281	6.61542	154.58	8.06691	193.899			8.20463	0.558457	189.835	15.4582
20 HL	16:46:31	7.41944	147.611	9.08684	212.597	9.71129	218.699	6.66233	149.84	8.13735	188.621			8.20345	0.549911	183.474	15.0546
20 HL	16:54:31	7.4342	136.669	9.23334	200.35	9.68148	204.482	6.68794	144.445	8.16259	186.717			8.23991	0.55357	174.533	14.2318
20 HL	17:02:31	7.36093	126.03	9.15991	189.172	9.70679	204.906	6.62635	132.099	8.13299	178.72			8.19739	0.564654	166.185	15.7466

## Sheet: Fig1A
Stomatal VPD responses of Arabidopsis complementation lines, yellow line marks VPD jump from 1 to 1.9 kPa at time 0
Line	Time	Plant 1	Plant 2	Plant 3	Plant 4	Plant 5	AVERAGE
		gs	gs	gs	gs	gs	gs
Col-0	-12	336.659	221.785	192.203	171.322	174.185	219.231
Col-0	-8	329.331	216.762	190.643	167.571	169.986	214.859
Col-0	-4	317.715	218.37	191.663	159.19	169.135	211.215
Col-0	4	264.03	168.194	199.699	122.391	168.713	184.606
Col-0	8	242.599	161.418	161.684	105.769	135.355	161.365
Col-0	12	227.212	159.019	131.591	104.267	120.832	148.584
Col-0	16	221.156	158.875	124.346	103.778	118.396	145.31
Col-0	20	220.399	159.066	123.983	104.042	121.704	145.839
Col-0	24	218.937	159.631	125.95	106.112	127.91	147.708
Col-0	28	217.434	160.711	128.359	106.664	133.122	149.258
Col-0	32	216.509	163.103	130.993	106.874	134.354	150.367
Col-0	36	215.441	162.8	133.069	106.258	135.355	150.585
	gspre	323.523	217.566	191.153	163.381	169.561
	gspost	215.975	162.952	132.031	106.566	134.855
ost1-3	-12	433.933	516.587	683.293	713.258	481.034	565.621
ost1-3	-8	436.262	510.782	676.347	684.981	482.884	558.251
ost1-3	-4	435.022	496.095	690.854	705.475	483.707	562.23
ost1-3
ost1-3	4	394.782	535.09	727.63	621.015	557.266	567.157
ost1-3	8	385.768	535.735	679.343	582.036	545.823	545.741
ost1-3	12	376.911	513.553	644.653	562.595	528.703	525.283
ost1-3	16	374.977	514.239	628.018	534.62	518.105	513.992
ost1-3	20	369.815	511.943	614.55	508.362	517.226	504.379
ost1-3	24	371.917	499.73	598.807	489.859	505.894	493.242
ost1-3	28	371.664	484.608	588.107	491.968	506.182	488.506
ost1-3	32	371.374	488.748	589.897	474.238	495.421	483.936
ost1-3	36	371.989	487.379	584.749	461.109	498.769	480.799
	gspre	435.642	503.439	683.6	695.228	483.296
	gspost	371.682	488.063	587.323	467.673	497.095
pOST1:HvSnRK2.9	-12	472.529	541.278	667.595	585.026	362.005	525.686
pOST1:HvSnRK2.9	-8	476.356	535.548	636.867	569.162	358.952	515.377
pOST1:HvSnRK2.9	-4	473.273	528.629	636.582	568.902	358.509	513.179
pOST1:HvSnRK2.9
pOST1:HvSnRK2.9	4	505.217	510.754	603.126	611.78	411.459	528.467
pOST1:HvSnRK2.9	8	479.369	484.419	542.886	570.529	394.752	494.391
pOST1:HvSnRK2.9	12	461.272	470.543	508.769	547.322	384.139	474.409
pOST1:HvSnRK2.9	16	448.823	458.842	470.369	527.45	366.849	454.466
pOST1:HvSnRK2.9	20	441.117	445.274	443.76	509.521	359.438	439.822
pOST1:HvSnRK2.9	24	427.809	433.836	426.074	495.74	352.231	427.138
pOST1:HvSnRK2.9	28	417.92	426.541	410.593	476.882	347.049	415.797
pOST1:HvSnRK2.9	32	417.976	424.933	399.881	472.991	339.581	411.073
pOST1:HvSnRK2.9	36	405.664	427.182	390.896	470.039	340.91	406.938
	gspre	474.814	532.089	636.724	569.032	358.73
	gspost	411.82	426.058	395.389	471.515	340.245
pOST1::HvSnRK2.7	-12	277.5	281.399	455.091	351.581	325.022	338.119
pOST1::HvSnRK2.7	-8	273.817	265.842	447.417	332.125	323.2	328.48
pOST1::HvSnRK2.7	-4	271.026	269.983	429.614	307.358	318.009	319.198
pOST1::HvSnRK2.7
pOST1::HvSnRK2.7	4	208.344	246.271	394.501	255.457	328.228	286.56
pOST1::HvSnRK2.7	8	201.335	230.994	347.97	230.8	312.768	264.773
pOST1::HvSnRK2.7	12	195.394	220.764	316.781	208.747	295.979	247.533
pOST1::HvSnRK2.7	16	195.712	214.126	301.724	197.726	286.16	239.09
pOST1::HvSnRK2.7	20	194.113	215.308	290.672	190.796	273.334	232.845
pOST1::HvSnRK2.7	24	194.046	206.885	283.386	186.552	267.154	227.605
pOST1::HvSnRK2.7	28	193.949	206.362	281.47	182.996	263.869	225.729
pOST1::HvSnRK2.7	32	195.588	202.98	280.009	180.615	258.595	223.558
pOST1::HvSnRK2.7	36	195.06	200.084	278.768	176.926	255.986	221.365
	gspre	272.422	267.912	438.515	319.741	320.605
	gspost	195.324	201.532	279.389	178.771	257.291
pOST1::AtOST1	-12	206.521	295.408	331.988	308.311	254.853	279.416
pOST1::AtOST1	-8	196.905	283.554	325.186	308.612	252.344	273.32
pOST1::AtOST1	-4	190.261	277.696	322.947	305.995	247.461	268.872
pOST1::AtOST1
pOST1::AtOST1	4	175.438	214.496	289.6	270.262	227.88	235.535
pOST1::AtOST1	8	133.242	199.39	256.965	233.92	205.936	205.891
pOST1::AtOST1	12	119.552	193.408	237.403	206.115	195.021	190.3
pOST1::AtOST1	16	121.197	194.064	234.72	192.979	185.376	185.667
pOST1::AtOST1	20	125.948	193.533	231.019	189.856	192.341	186.539
pOST1::AtOST1	24	133.364	193.537	237.875	192.467	194.807	190.41
pOST1::AtOST1	28	137.685	194.208	230.352	193.178	191.577	189.4
pOST1::AtOST1	32	139.94	193.483	229.513	194.087	192.67	189.939
pOST1::AtOST1	36	136.707	193.115	227.72	193.037	193.686	188.853
	gspre	193.583	280.625	324.066	307.303	249.903
	gspost	138.324	193.299	228.616	193.562	193.178

## Sheet: Fig1B
Stomatal responses to ABA spraying (5 micromolar ABA solution at time 0) of Arabidopsis complementation lines.
Line	Time	Plant 1	Plant 2	Plant 3	Plant 4	Plant 5	AVERAGE
		gs	gs	gs	gs	gs	gs
Col-0	-17	199.402	221.884	220.405	248.176		222.467
Col-0	-9	197.233	222.443	199.572	238.928		214.544
Col-0	-1	193.987	207.254	178.254	228.225		201.93
Col-0	7
Col-0	15	150.563	151.217	133.948	167.596		150.831
Col-0	23	133.098	135.713	126.853	143.962		134.906
Col-0	31	131.577	128.014	121.258	134.776		128.906
Col-0	39	129.904	123.379	115.836	128.733		124.463
Col-0	47	130	121.543	114.09	126.265		122.974
	gspre	195.61	214.848	188.913	233.577
	gspost	129.952	122.461	114.963	127.499
pOST1::HvSnRK2.7	-17	353.463	311.8	308.558	330.063		325.971
pOST1::HvSnRK2.7	-9	343.466	303.549	284.618	331.558		315.798
pOST1::HvSnRK2.7	-1	321.315	285.324	264.779	327.306		299.681
pOST1::HvSnRK2.7	7
pOST1::HvSnRK2.7	15	265.313	209.465	187.415	288.455		237.662
pOST1::HvSnRK2.7	23	240.914	193.913	173.351	262.174		217.588
pOST1::HvSnRK2.7	31	229.873	180.347	160.638	246.867		204.431
pOST1::HvSnRK2.7	39	215.867	168.838	151.77	235.906		193.095
pOST1::HvSnRK2.7	47	206.942	158.945	147.985	228.879		185.688
	gspre	332.391	294.436	274.699	329.432
	gspost	211.405	163.891	149.877	232.393
pOST1::AtOST1	-17	342.382	413.894	334.731	261.09		338.024
pOST1::AtOST1	-9	333.114	395.736	310.16	256.058		323.767
pOST1::AtOST1	-1	308.394	373.995	282.368	246.673		302.857
pOST1::AtOST1	7
pOST1::AtOST1	15	223.754	255.898	210.466	198.639		222.189
pOST1::AtOST1	23	196.429	225.687	197.825	183.641		200.895
pOST1::AtOST1	31	185.849	207.473	185.724	176.697		188.936
pOST1::AtOST1	39	179.842	195.757	178.771	170.537		181.227
pOST1::AtOST1	47	171.809	189.974	174.92	166.406		175.777
	gspre	320.754	384.865	296.264	251.366
	gspost	175.826	192.866	176.846	168.471
pOST1:HvSnRK2.9	-17	511.283	405.806	537.299	611.451	367.861	486.74
pOST1:HvSnRK2.9	-9	511.848	400.43	521.245	597.894	358.056	477.895
pOST1:HvSnRK2.9	-1	506.185	390.516	528.682	587.071	353.509	473.193
pOST1:HvSnRK2.9	7
pOST1:HvSnRK2.9	15	463.261	305.481	481.546	490.041	339.811	416.028
pOST1:HvSnRK2.9	23	441.759	273.65	471.224	461.872	312.922	392.285
pOST1:HvSnRK2.9	31	435.689	257.718	455.688	448.445	299.98	379.504
pOST1:HvSnRK2.9	39	426.825	244.294	441.523	441.173	288.087	368.38
pOST1:HvSnRK2.9	47	420.484	236.021	429.197	419.093	280.057	356.971
	gspre	509.016	395.473	524.963	592.483	355.782
	gspost	423.654	240.157	435.36	430.133	284.072
ost1-3	-17	497.646	487.653	726.212	645.72	463.058	564.058
ost1-3	-9	492.51	483.211	689.376	665.36	468.982	559.888
ost1-3	-1	496.568	485.466	658.596	678.972	476.773	559.275
ost1-3	7
ost1-3	15	461.464	445.119	646.977	574.449	506.059	526.814
ost1-3	23	448.816	436.299	627.863	554.634	493.975	512.317
ost1-3	31	447.665	423.052	623.604	536.934	491.594	504.57
ost1-3	39	442.423	425.072	630.114	532.049	485.768	503.085
ost1-3	47	423.477	416.337	615.789	519.537	484.426	491.913
	gspre	494.539	484.338	673.986	672.166	472.878
	gspost	432.95	420.705	622.952	525.793	485.097

## Sheet: Fig3C,E
Figures 3C,E. Average values of pretreatment stomatal conductance and net assimilation rate, and the respective values 21 and 60 minutes after VPD increase and 60 minutes after low VPD was restored (gs2).
Line	Light	Anetpre	Anet0,3	Anet1	Anet2	gspre	gs0,3	gs1	gs2
L15	HL	9.73796	9.66486	10.1498	9.63239	281.677	335.281	303.606	256.98
L15	HL	9.71107	10.2595	9.96617	9.6164	317.154	333.717	288.003	265.422
L15	HL	12.7555	12.9054	13.0836	12.7054	442.743	465.465	412.169	376.822
L15	HL	12.4191	12.5561	12.3306	11.5175	375.103	450.383	418.987	355.209
L15	HL	8.71316	9.34749	9.85874	9.52966	544.47	562.756	534.299	462.192
L15	HL	8.5817	8.58574	8.48968	8.04683	318.205	323.04	280.96	246.319
L15	HL	5.93035	6.45887	6.57761	6.45104	368.233	350.494	307.751	231.951
L15	HL	9.83826	9.9425	9.9083	9.70593	390.786	344.701	297.536	272.23
L15	HL	7.00901	7.31637	7.55534	7.37791	334.774	323.667	280.638	237.246
L15	HL	7.06634	8.45579	8.3606	8.19469	261.308	286.543	257.727	234.377
L15	LL	5.94462	5.8193	5.87618	5.72627	395.545	369.257	303.22	280.21
L15	LL	5.13741	5.16443	5.19522	5.46391	287.477	295.438	242.149	202.984
L15	LL	5.00451	4.91872	4.74753	4.92742	261.257	263.541	237.636	182.568
L15	LL	5.85945	5.38813	4.45414	6.00263	318.06	343.974	323.157	237.574
L15	LL	3.46558	3.12831	3.58845	3.71669	240.757	329.488	338.357	355.353
L15	LL	5.24043	5.2831	5.14193	4.83378	231.496	255.404	232.137	221.509
L15	LL	2.67762	3.00395	2.89267	2.973	196.863	177.269	168.522	171.843
L15	LL	3.3148	3.47013	3.76012	3.41106	221.012	208.712	189.499	175.3
L15	LL	3.61587	4.12897	3.92374	4.27966	227.049	196.084	180.492	157.334
L15	LL	3.58194	4.75129	4.46947	3.93849	268.8	218.883	200.371	167.642
L15	LL	4.51299	4.20819	4.93593	4.8277	184.402	159.114	169.096	163.418
L20	HL	7.7011	7.83776	8.07671	7.69788	245.169	254.071	217.236	229.103
L20	HL	5.01191	5.09725	5.33076	4.81022	188.238	184.237	149.878	145.632
L20	HL	6.32623	7.34153	7.13885	6.8061	209.33	190.383	189.151	160.546
L20	HL	5.2977	6.23945	6.32869	5.72237	206.387	210.661	205.23	182.881
L20	HL	8.7224	9.23208	9.28574	8.94212	392.785	387.635	342.977	321.034
L20	HL	5.26072	5.60546	5.76775	5.49088	272.999	249.163	211.386	200.736
L20	HL	9.51921	9.58052	9.66621	9.22764	350.949	364.651	316.704	296.128
L20	LL	4.14258	4.23119	4.43801	4.64934	412.054	564.167	554.779	463.708
L20	LL	4.44697	4.25794	4.49558	4.21401	247.74	220.891	199.93	189.087
L20	LL	4.27081	3.77265	4.3113	4.50488	155.772	149.003	169.354	158.508
L20	LL	3.59018	3.77282	4.16291	4.40735	151.531	118.596	137.111	141.392
L20	LL	4.38806	4.29839	3.84723	4.67291	140.793	124.51	144.17	138.19
L20	LL	3.86393	4.44806	4.18226	4.03833	257.79	240.552	216.684	215.671
L20	LL	5.03372	5.31793	5.506	5.06624	274.183	257.513	249.034	242.602
L20	LL	3.9132	4.12395	4.0019	4.06981	212.95	175.327	159.117	162.443
WT	HL	13.6475	12.8472	13.1255	13.7225	315.3	220.695	244.431	397.611
WT	HL	12.4603	12.5439	12.6999	13.287	245.08	162.562	222.565	342.768
WT	HL	8.20206	7.7725	8.34417	8.45097	127.309	95.302	124.944	161.1
WT	HL	8.25219	7.52977	8.11027	7.7437	133.274	110.694	151.066	208.341
WT	HL	8.7456	8.31168	8.8969	8.90587	142.694	100.041	132.295	252.608
WT	HL	6.77351	7.36617	7.53678	7.62685	231.617	194.336	220.972	292.301
WT	HL	8.23522	8.08013	8.42038	8.75599	138.235	107.64	129.805	236.368
WT	HL	9.20969	9.46629	9.73659	10.0544	258.209	192.83	227.463	320.729
WT	HL	7.91322	7.59948	8.07776	8.51854	150.35	99.2409	139.625	243.624
WT	HL	6.65973	7.15901	7.35397	7.36034	102.934	92.7448	112.521	248.123
WT	HL	10.0348	10.2128	10.8274	11.1485	181.235	131.732	174.487	302.171
WT	HL	7.40543	7.30745	7.83297	7.852	234.05	130.524	180.098	282.165
WT	LL	6.25969	5.66091	5.64245	5.79182	186.43	118.836	130.747	230.018
WT	LL	4.94048	4.67453	4.9783	5.15463	90.0776	64.1991	97.5799	177.066
WT	LL	4.53245	4.66118	4.76823	5.1384	69.2982	54.45	65.0662	140.359
WT	LL	7.32634	7.04031	6.99583	7.1057	181.409	105.851	154.972	207.363
WT	LL	5.67475	5.21506	5.43347	6.09513	150.66	68.7333	91.9918	196.292
WT	LL	6.10317	5.70648	6.29352	6.34065	131.122	88.4439	126.766	249.194
WT	LL	4.18643	4.21866	4.33796	4.42962	105.579	75.9338	110.338	192.601
WT	LL	4.71287	4.83032	5.00438	5.16863	130.93	90.8284	120.756	199.106
WT	LL	5.36376	5.53589	6.19369	5.89473	174.512	104.078	130.668	232.416
WT	LL	4.64153	4.73267	4.87225	5.08791	211.574	88.9924	121.992	189.998
WT	LL	6.75101	6.40983	6.86636	7.51784	150.117	89.8141	121.276	196.407
WT	LL	4.87904	4.78927	4.97673	5.36249	98.5988	64.4428	66.1125	134.359
WT	LL	5.1211	5.11412	5.37433	5.64927	117.806	92.6548	93.1317	163.708
WT	LL	3.86192	3.94602	4.13816	4.46685	82.7436	63.0221	67.0912	115.165

## Sheet: Fig 3A
Figure 3A. Stomatal responses of double mutants and WT grown and measured under high light (HL) or low light (LL) conditions to high VPD and restoration of low VPD. Yellow lines mark jumps to high and low VPD, respectively.
Line	Time	Plant 1	Plant 2	Plant 3	Plant 4	Plant 5	Plant 6	Plant 7	Plant 8	Plant 9	Plant 10	Plant 11	Plant 12	Plant 13	Plant 14	AVERAGE
		gs	gs	gs	gs	gs	gs	gs	gs	gs	gs	gs	gs	gs	gs	gs
Line 15, HL	-39	310.118	440.585	267.12	371.6	573.347	349.766	290.234	489.872	334.274	245.565					367.248
Line 15, HL	-31	314.429	430.443	256.291	370.082	567.658	351.874	353.495	432.372	388.699	258.019					372.336
Line 15, HL	-23	321.101	433.143	269.636	379.114	558.372	325.603	433.416	402.142	348.883	270.367					374.178
Line 15, HL	-15	314.001	451.241	288.821	376.999	552.817	315.697	341.742	392.848	326.825	253.552					361.454
Line 15, HL	-7	316.361	443.846	286.575	369.195	522.219	313.316	329.542	377.368	328.612	260.006					354.704
Line 15, HL	1
Line 15, HL	9	373.995	509.469	361.548	484.746	601.079	364.061	394.566	397.124	388.784	341.103					421.647
Line 15, HL	17	343.443	476.37	343.956	474.859	567.916	334.888	360.989	363.415	340.704	301.194					390.773
Line 15, HL	25	323.99	454.56	326.607	425.907	557.596	311.192	339.999	325.988	306.631	271.892					364.436
Line 15, HL	33	301.191	433.46	287.394	424.082	552.932	298.556	329.197	315.09	299.817	261.778					350.35
Line 15, HL	41	298.795	419.7	310.687	424.958	545.03	286.681	320.396	307.486	291.312	256.687					346.173
Line 15, HL	49	289.404	420.271	309.686	416.445	539.352	279.34	313.312	297.824	287.665	257.915					341.122
Line 15, HL	57	286.601	404.068	297.525	421.528	529.246	282.58	302.189	297.249	273.611	257.539					335.214
Line 15, HL	65
Line 15, HL	73	250.407	374.626	244.008	307.591	422.465	241.316	232.602	285.74	250.996	205.925					281.568
Line 15, HL	81	267.349	385.197	253.996	319.058	432.467	257.128	238.093	292.488	319.372	254.884					302.003
Line 15, HL	89	269.156	372.876	258.12	325.052	440.314	257.327	230.979	287.784	289.105	249.252					297.996
Line 15, HL	97	263	376.535	252.838	339.562	457.544	251.366	238.177	280.669	265.892	246.552					297.214
Line 15, HL	105	260.905	369.052	255.317	347.567	464.065	251.633	233.101	270.122	250.618	245.387					294.777
Line 15, HL	113	262.115	369.87	254.563	351.79	454.753	246.621	229.948	276.921	239.27	233.559					291.941
Line 15, HL	121	268.73	383.775	259.398	358.628	469.631	246.016	233.954	267.538	235.222	235.196					295.809
	gspre	317.154	442.743	281.677	375.103	544.47	318.205	368.233	390.786	334.774	261.308
	gs0.3	333.717	465.465	335.281	450.383	562.756	323.04	350.494	344.701	323.667	286.543
	gs1	288.003	412.169	303.606	418.987	534.299	280.96	307.751	297.536	280.638	257.727
	gs2	265.422	376.822	256.98	355.209	462.192	246.319	231.951	272.23	237.246	234.377
WT HL	-39	219.985	289.993	126.737	125.094	255.062	283.156	212.747	299.947	159.057	98.5052	157.551	314.837			211.889
WT HL	-31	226.081	308.385	129.091	120.529	194	269.356	187.013	293.106	150.115	95.8319	163.757	291.038			202.359
WT HL	-23	239.724	303.981	129.507	127.696	150.501	242.783	141.397	280.779	153.687	103.986	182.82	253.752			192.551
WT HL	-15	244.183	318.255	133.872	125.106	136.788	233.669	131.371	248.36	145.948	101.408	182.303	234.789			186.338
WT HL	-7	251.335	323.664	136.445	129.124	140.793	218.4	141.937	245.488	151.415	103.409	178.582	213.609			186.183
WT HL	1
WT HL	9	181.493	206.362	88.1745	84.5262	110.111	224.732	95.8121	185.502	81.9099	63.3199	129.755	141.327			132.752
WT HL	17	156.105	215.871	96.1748	98.3377	92.1882	191.191	98.9827	182.872	84.3182	86.3822	114.979	123.288			128.391
WT HL	25	169.019	225.519	125.212	92.2662	107.893	197.481	116.298	202.788	114.164	99.1074	148.484	137.76			144.666
WT HL	33	188.331	234.358	134.873	112.954	117.273	210.612	121.435	222.269	121.487	101.694	166.615	164.505			158.034
WT HL	41	204.889	240.431	138.219	116.03	122.436	217.102	123.507	224.019	126.578	106.888	171.022	173.985			163.759
WT HL	49	216.67	240.247	149.671	123.099	129.75	220.713	128.672	226.789	136.212	110.065	174.487	174.523			169.241
WT HL	57	228.461	248.614	152.461	126.79	134.84	221.232	130.939	228.136	143.038	114.976	174.487	185.674			174.137
WT HL	65
WT HL	73	240.595	299.732	128.481	111.952	151.821	213.226	177.971	230.43	156.907	172.695	181.337	195.232			188.365
WT HL	81	281.544	336.604	159.441	132.652	202.216	253.465	210.315	265.613	202.308	213.465	236.915	233.566			227.342
WT HL	89	305.256	363.901	181.284	148.11	221.438	275.953	221.552	285.674	231.045	233.011	281.808	267.429			251.372
WT HL	97	325.81	375.975	198.904	153.364	233.384	289.777	227.515	313.415	243.191	235.933	297.593	278.36			264.435
WT HL	105	341.975	389.021	194.438	162.376	240.78	292.212	234.964	323.386	243.145	237.493	297.402	275.418			269.384
WT HL	113	341.905	392.838	207.718	159.139	245.633	292.556	234.646	319.043	241.808	240.214	298.116	286.914			271.711
WT HL	121	343.631	402.384	208.965	163.061	259.583	292.045	238.091	322.416	245.44	256.032	306.226	277.416			276.274
	gspre	245.08	315.3	133.274	127.309	142.694	231.617	138.235	258.209	150.35	102.934	181.235	234.05
	gs0.3	162.562	220.695	110.694	95.302	100.041	194.336	107.64	192.83	99.2409	92.7448	131.732	130.524
	gs1	222.565	244.431	151.066	124.944	132.295	220.972	129.805	227.463	139.625	112.521	174.487	180.098
	gs2	342.768	397.611	208.341	161.1	252.608	292.301	236.368	320.729	243.624	248.123	302.171	282.165
WT LL	-39	160.604	176.652	111.355	84.6282	161.054	120.501	197.924	124.984	197.329	216.471	148.364	109.665	94.4704	74.277	141.306
WT LL	-31	172.142	181.524	92.8876	73.3252	142.422	104.617	172.149	117.188	193.663	214.641	151.911	102.346	106.894	68.0358	135.268
WT LL	-23	181.556	183.093	80.7211	71.9984	135.522	104.555	163.613	114.109	182.62	215.067	150.413	107.224	110.2	79.6103	134.307
WT LL	-15	186.361	182.376	94.3768	71.7357	123.91	105.081	148.894	131.448	176.487	209.884	155.646	104.553	119.48	80.7458	135.07
WT LL	-7	191.374	178.757	95.135	64.1605	133.933	107.103	139.473	147.233	164.43	209.772	144.292	84.0186	123.74	87.8748	133.664
WT LL	1	236.986	236.328	122.225	40.3443	146.065	128.731	110.441	93.2596	189.036	242.029	162.539	91.4606	172.705	85.6567	146.986
WT LL	9	113.908	122.296	45.2108	47.0814	82.5194	50.3402	66.2642	59.3139	69.227	101.706	93.5252	76.0188	88.357	73.2729	77.7885
WT LL	17	114.232	97.4774	60.8599	54.428	79.2769	67.5284	67.3523	84.0678	91.9387	72.8416	81.9288	62.0399	97.4178	59.4134	77.9145
WT LL	25	123.44	114.225	67.5384	54.472	97.611	84.3393	70.1142	97.589	116.218	105.143	97.6994	66.8457	87.8918	66.6309	89.2684
WT LL	33	133.992	132.949	80.592	72.9014	107.055	94.6914	79.234	102.98	123.513	119.289	112.182	97.2851	90.2922	78.3919	101.811
WT LL	41	133.979	149.472	87.2786	69.1243	114.564	101.31	81.4608	110.989	123.78	119.606	118.03	82.3562	90.1034	70.2234	103.734
WT LL	49	131.539	152.87	100.594	63.8078	123.621	108.035	88.4608	118.821	129.033	121.786	121.224	66.9153	92.8826	53.5798	105.226
WT LL	57	129.955	157.075	94.5662	66.3246	129.911	112.641	95.5228	122.69	132.303	122.198	121.328	65.3097	93.3807	80.6026	108.843
WT LL	65	103.632	104.845	68.001	74.989	141.195	91.0443	103.598	129.561	83.0749	102.695	85.9286	82.8989	52.0937	46.9896	90.7534
WT LL	73	153.157	135.353	100.146	105.368	203.445	139.197	156.752	186.249	126.401	142.794	119.658	145.517	105.661	96.346	136.86
WT LL	81	196.352	166.22	129.314	123.625	226.507	180.555	183.118	231.832	171.186	175.807	155.872	141.233	132.49	123.276	166.956
WT LL	89	228.981	190.468	155.372	135.24	250.541	203.778	187.518	240.148	209.254	197.119	182.768	126.48	151.618	116.288	183.97
WT LL	97	235.179	206.662	166.112	137.983	258.038	208.191	195.63	231.607	231.959	207.893	195.845	122.709	155.228	133.954	191.928
WT LL	105	235.976	205.07	172.901	133.064	242.905	205.61	198.442	215.56	237.177	207.403	198.236	131.157	166.615	123.741	190.99
WT LL	113	226.552	206.625	177.712	133.935	249.194	193.877	193.833	202.122	233.939	193.235	201.213	136.062	159.826	113.585	187.265
WT LL	121	233.484	208.1	176.421	146.784	249.194	191.324	198.751	196.091	230.893	186.762	191.602	132.655	167.59	116.745	187.6
	gspre	186.43	181.409	90.0776	69.2982	131.122	105.579	150.66	130.93	174.512	211.574	150.117	98.5988	117.806	82.7436
	gs0.3	118.836	105.851	64.1991	54.45	88.4439	75.9338	68.7333	90.8284	104.078	88.9924	89.8141	64.4428	92.6548	63.0221
	gs1	130.747	154.972	97.5799	65.0662	126.766	110.338	91.9918	120.756	130.668	121.992	121.276	66.1125	93.1317	67.0912
	gs2	230.018	207.363	177.066	140.359	249.194	192.601	196.292	199.106	232.416	189.998	196.407	134.359	163.708	115.165
Line15, LL	-39	386.294	253.196	438.477	338.933	243.329	200.265	265.747	279.292	230.54	237.746	192.986				278.8
Line15, LL	-31	376.363	261.631	304.343	321.855	236.649	196.935	248.633	298.24	216.744	241.264	179.868				262.048
Line15, LL	-23	389.306	260.574	292.585	322.768	259.202	192.154	256.238	237.537	219.665	250.985	187.127				260.74
Line15, LL	-15	403.293	269.625	290.931	314.669	215.688	200.608	235.194	238.191	226.263	285.083	177.724				259.752
Line15, LL	-7	394.037	253.573	278.914	316.743	219.597	197.828	230.839	187.309	235.218	270.333	188.356				252.068
Line15, LL	1
Line15, LL	9	417.115	301.792	364.796	393.849	259.66	190.865	316.605	238.998	223.279	251.697	179.494				285.286
Line15, LL	17	385.839	270.568	307.607	346.095	259.08	183.851	378.348	214.35	201.148	225.389	161.87				266.74
Line15, LL	25	352.676	256.514	283.269	341.854	251.728	170.688	280.629	203.075	191.019	212.377	156.359				245.472
Line15, LL	33	333.102	258.902	245.485	314.381	238.811	167.916	238.045	196.536	186.922	209.521	156.24				231.442
Line15, LL	41	322.447	238.234	228.405	310.084	238.504	168.894	325.454	194.343	185.861	208.378	159.97				234.598
Line15, LL	49	309.606	237.645	234.386	316.134	233.456	169.993	376.143	192.895	183.195	204.799	166.573				238.62
Line15, LL	57	296.833	237.628	249.912	330.181	230.817	167.052	300.571	186.103	177.79	195.943	171.62				231.314
Line15, LL	65
Line15, LL	73	292.048	191.472	213.635	243.11	218.434	186.545	305.747	226.657	183.829	216.442	176.047				223.088
Line15, LL	81	283.192	192.585	211.722	246.193	216.226	191.247	349.105	236.92	188.458	207.597	183.124				227.852
Line15, LL	89	271.737	195.026	205.641	247.966	197.823	168.659	355.027	208.939	166.63	192.831	196.894				218.834
Line15, LL	97	282.911	197.602	223.496	234.381	208.021	180.19	332.191	194.021	180.753	190.518	181.457				218.686
Line15, LL	105	278.44	188.591	213.965	236.832	213.463	164.343	339.783	172.99	171.546	176.697	181.389				212.549
Line15, LL	113	277.78	176.793	203.232	239.288	221.509	171.843	342.139	178.13	158.251	174.422	163.385				209.706
Line15, LL	121	282.639	188.343	202.736	235.859	221.509	171.843	368.567	172.471	156.417	160.862	163.45				211.336
	gspre	395.545	261.257	287.477	318.06	231.496	196.863	240.757	221.012	227.049	268.8	184.402
	gs0.3	369.257	263.541	295.438	343.974	255.404	177.269	329.488	208.712	196.084	218.883	159.114
	gs1	303.22	237.636	242.149	323.157	232.137	168.522	338.357	189.499	180.492	200.371	169.096
	gs2	280.21	182.568	202.984	237.574	221.509	171.843	355.353	175.3	157.334	167.642	163.418
Line 20, HL	-39	249.644	220.674	205.839	220.208	458.762	343.522	358.415								293.866
Line 20, HL	-31	246.049	211.311	190.398	209.926	439.391	336.253	321.627								279.279
Line 20, HL	-23	241.938	195.915	196.456	212.798	416.218	308.772	355.165								275.323
Line 20, HL	-15	237.826	186.917	211.857	211.794	385.695	276.313	349.022								265.632
Line 20, HL	-7	255.742	181.882	219.678	194.569	376.442	233.911	348.66								258.698
Line 20, HL	1
Line 20, HL	9	287.378	236.889	217.996	236.033	440.728	287.789	408.255								302.152
Line 20, HL	17	257.835	194.223	195.618	215.686	401.422	259.896	376.511								271.599
Line 20, HL	25	250.307	174.252	185.147	205.636	373.848	238.43	352.792								254.344
Line 20, HL	33	225.539	159.4	180.788	203.729	353.537	226.189	335.119								240.614
Line 20, HL	41	220.038	157.233	156.601	204.953	348.784	226.495	327.598								234.529
Line 20, HL	49	220.627	150.158	189.151	205.23	347.275	210.99	320.609								234.863
Line 20, HL	57	213.844	149.598	189.151	205.23	338.679	211.781	312.799								231.583
Line 20, HL	65
Line 20, HL	73	216.985	115.518	179.038	178.517	310.625	200.354	269.168								210.029
Line 20, HL	81	253.88	136.738	180.941	187.03	325.413	202.186	292.413								225.515
Line 20, HL	89	260.314	148.844	182.205	191.17	329.025	204.725	284.755								228.72
Line 20, HL	97	243.652	146.7	177.083	190.404	314.582	198.428	284.933								222.255
Line 20, HL	105	230.354	147.215	162.366	187.324	317.609	202.508	284.456								218.833
Line 20, HL	113	230.505	141.734	166.034	183.013	313.205	194.867	291.453								217.259
Line 20, HL	121	227.701	149.529	155.059	182.75	328.863	206.605	300.803								221.616
	gspre	245.169	188.238	209.33	206.387	392.785	272.999	350.949
	gs0.3	254.071	184.237	190.383	210.661	387.635	249.163	364.651
	gs1	217.236	149.878	189.151	205.23	342.977	211.386	316.704
	gs2	229.103	145.632	160.546	182.881	321.034	200.736	296.128
Line 20, LL	-39	412.636	244.275	184.041	184.4	151.564	296.358	296.14	229.387							249.85
Line 20, LL	-31	392.143	308.338	169.317	163.621	145.695	270.394	238.954	217.753							238.277
Line 20, LL	-23	407.197	263.461	161.134	150.476	138.272	253.242	268.273	204.701							230.845
Line 20, LL	-15	409.449	248.861	154.517	151.531	141.429	255.927	271.396	209.756							230.358
Line 20, LL	-7	419.518	230.899	151.666	152.586	142.678	264.2	282.88	224.392							233.602
Line 20, LL	1
Line 20, LL	9	693.868	267.229	166.759	136.138	128.588	275.895	291.108	203.549							270.392
Line 20, LL	17	595.23	232.297	165.864	118.626	122.884	248.547	264.431	179.728							240.951
Line 20, LL	25	533.104	209.486	132.141	118.565	126.135	232.557	250.595	170.926							221.689
Line 20, LL	33	521.551	198.06	161.295	123.327	127.581	227.505	249.59	170.02							222.366
Line 20, LL	41	556.352	195.312	169.874	130.467	139.672	222.974	247.882	167.959							228.812
Line 20, LL	49	547.855	197.82	170.325	133.681	145.986	217.921	249.571	162.339							228.187
Line 20, LL	57	561.703	202.041	168.383	140.541	142.354	215.448	248.496	155.895							229.358
Line 20, LL	65
Line 20, LL	73	445.936	209.637	211.872	151.365	162.907	208.866	255.767	192.459							229.851
Line 20, LL	81	466.608	203.401	203.983	164.6	158.405	255.019	280.426	201.896							241.792
Line 20, LL	89	437.523	189.341	172.823	161.191	155	250.647	272.075	193.218							228.977
Line 20, LL	97	444.217	176.065	160.119	155.82	144.871	241.9	262.128	170.195							219.414
Line 20, LL	105	445.289	193.302	159.703	149.962	135.22	225.562	249.593	165.211							215.48
Line 20, LL	113	460.384	177.14	161.857	144.509	140.44	219.105	247.514	166.124							214.634
Line 20, LL	121	467.032	201.034	155.158	138.274	135.94	212.237	237.691	158.762							213.266
	gspre	412.054	247.74	155.772	151.531	140.793	257.79	274.183	212.95
	gs0.3	564.167	220.891	149.003	118.596	124.51	240.552	257.513	175.327
	gs1	554.779	199.93	169.354	137.111	144.17	216.684	249.034	159.117
	gs2	463.708	189.087	158.508	141.392	138.19	215.671	242.602	162.443

## Sheet: Fig3D,F
Figures 3D,F. Average values of pretreatment stomatal conductance and net assimilation rate, and the respective values 47min after sparying with ABA (gspost).
Line	Light	Anetpre	Anetpost	Gspre	Gspost
L15	HL	8.61392	8.47707	336.983	314.636
L15	HL	9.17552	9.3302	365.05	351.26
L15	HL	8.97952	9.26762	298.611	194.913
L15	HL	7.02281	6.2638	211.674	150.129
L15	HL	8.44256	6.87102	318.525	205.455
L15	HL	9.84422	9.92666	478.833	446.733
L15	HL	7.73198	8.36768	251.952	240.826
L15	HL	10.4959	11.1411	406.711	403.236
L15	HL	9.34299	9.74792	352.745	328.946
L15	HL	9.6308	11.2241	383.971	377.603
L15	HL	9.72063	8.17744	438.888	387.342
L15	LL	3.17376	3.19244	272.985	194.401
L15	LL	4.11445	4.17969	246.035	229.989
L15	LL	4.25349	4.03629	291.286	276.145
L15	LL	3.87869	4.07583	314.626	283.203
L15	LL	5.5218	5.82525	263.381	232.539
L15	LL	6.3221	6.29183	316.162	292.075
L15	LL	3.46347	3.27836	165.322	166.944
L15	LL	4.27971	4.24303	228.783	198.11
L15	LL	4.17052	4.52119	261.701	225.071
L15	LL	4.39377	4.37573	240.498	191.732
L20	HL	8.27723	6.99362	425.855	368.33
L20	HL	6.14674	6.39009	316.324	290.881
L20	HL	7.78588	7.23899	344.069	307.112
L20	HL	9.11453	9.6316	321.636	269.454
L20	HL	8.44303	8.11655	292.588	240.841
L20	HL	6.38604	5.70486	261.254	195.193
L20	HL	9.31285	8.55352	255.693	204.78
L20	LL	4.03631	4.33005	310.306	289.921
L20	LL	4.33799	4.72917	307.972	302.748
L20	LL	4.35242	4.03222	321.282	309.904
L20	LL	3.84522	3.77704	301.952	278.87
L20	LL	3.87626	3.43019	271.031	245.372
L20	LL	4.02034	4.18648	212.692	192.151
L20	LL	4.15045	3.66354	232.122	178.99
L20	LL	3.27166	3.13049	193.438	169.683
WT	HL	8.97763	8.46006	134.626	99.3276
WT	HL	6.20359	5.57501	121.876	80.6968
WT	HL	5.85152	4.70308	97.8996	64.0791
WT	HL	9.56065	8.24856	145.545	94.8507
WT	HL	7.22637	7.29582	202.622	118.989
WT	HL	7.78254	9.06756	170.327	110.648
WT	HL	9.18037	9.22449	155.081	99.4051
WT	HL	8.95668	6.80882	120.709	41.5411
WT	HL	8.07601	7.36126	208.203	106.194
WT	HL	11.477	10.6396	224.198	139.319
WT	HL	14.114	12.5458	279.197	110.338
WT	HL	10.4045	7.85747	299.641	90.6931
WT	HL	8.9551	8.52576	206.901	104.601
WT	HL	6.4757	6.58705	192.416	73.0158
WT	HL	5.0652	4.83634	182.923	110.324
WT	LL	5.01803	3.56446	124.763	59.702
WT	LL	4.89685	4.74452	111.699	64.8225
WT	LL	5.1535	5.96891	113.764	84.1635
WT	LL	4.8283	4.37209	135.802	94.1493
WT	LL	6.16027	5.85343	168.748	90.0747
WT	LL	5.38458	4.65574	187.403	59.5362
WT	LL	4.06438	3.2986	118.337	40.8336
WT	LL	5.94844	5.73595	170.522	74.1485
WT	LL	3.81095	2.75623	90.2687	37.0215
WT	LL	3.99458	3.90542	164.705	61.1481
WT	LL	4.70822	4.10828	123.233	71.6042
WT	LL	4.33111	3.41838	75.8009	35.5661
WT	LL	6.40019	5.05247	166.11	46.3388
WT	LL	6.64875	6.37117	167.599	60.7994

## Sheet: Fig 3B
Figure 3B. Stomatal responses of double mutants and WT grown and measured under high light (HL) or low light (LL) conditions to ABA spraying (20 micromolar solution at time 0).
Line	Time	Plant 1	Plant 2	Plant 3	Plant 4	Plant 5	Plant 6	Plant 7	Plant 8	Plant 9	Plant 10	Plant 11	Plant 12	Plant 13	Plant 14	Plant 15	AVERAGE
		gs	gs	gs	gs	gs	gs	gs	gs	gs	gs	gs	gs	gs	gs	gs	gs
WT, LL	-25	174.361	190.195	109.321	167.19	166.176	160.83	159.66	118.211	69.9354	90.2784	119.253	155.702	140.221	112.427		138.126
WT, LL	-17	174.466	187.251	118.448	170.127	162.288	165.221	167.035	123.241	80.1073	88.9047	109.34	125.608	132.346	115.299		137.12
WT, LL	-9	166.22	188.487	116.573	169.249	162.929	163.697	165.323	124.135	71.6294	88.0309	111.286	118.185	134.251	112.059		135.147
WT, LL	-1	165.556	186.469	119.989	172.19	168.898	169.411	170.44	122.321	75.666	93.8705	114.471	130.494	140.81	113.935		138.894
WT, LL	7
WT, LL	15	118.231	98.369	60.0228	116.323	95.4307	94.7829	107.179	82.9522	52.7495	51.3639	66.203	80.0089	99.5035	91.4076		86.7519
WT, LL	23	101.166	79.2708	48.404	103.196	87.433	69.4835	87.6867	88.6087	44.3938	45.7588	65.7716	66.977	97.595	92.5809		77.0232
WT, LL	31	90.9114	68.9312	41.0859	85.5315	72.5975	53.261	72.7964	78.81	34.3398	45.0065	67.0303	57.1751	98.0144	89.9125		68.2431
WT, LL	39	87.1336	59.8451	41.6101	76.1623	63.4817	47.4645	63.1429	76.4658	35.6473	36.4232	65.7844	59.0676	97.6242	85.9625		63.9868
WT, LL	47	93.0157	59.2272	40.0571	72.1348	58.8146	45.2132	58.4558	66.7425	35.4848	37.6198	63.8605	60.3365	90.6744	82.3646		61.7144
	gspre	168.748	187.403	118.337	170.522	164.705	166.11	167.599	123.233	75.8009	90.2687	111.699	124.763	135.802	113.764
	gspost	90.0747	59.5362	40.8336	74.1485	61.1481	46.3388	60.7994	71.6042	35.5661	37.0215	64.8225	59.702	94.1493	84.1635
WT HL	-25	228.435	305.983	193.294	257.439	157.365	130.997	182.889	136.144	243.4	224.331	189.537	227.032	140.078	178.08	170.001	197.667
WT HL	-17	223.726	292.029	196.038	263.497	133.501	119.283	147.83	111.748	217.859	211.32	164.943	162.147	130.938	181.936	182.364	182.611
WT HL	-9	220.098	297.776	209.583	282.247	133.438	119.43	142.006	90.978	198.166	208.245	164.699	138.279	121.263	194.631	179.646	180.032
WT HL	-1	228.77	309.119	215.083	291.847	136.939	126.914	146.798	90.9725	191.84	205.046	181.341	164.817	109.924	200.68	186.76	185.79
WT HL	7
WT HL	15	175.722	142.814	146.88	186.304	111.798	99.2006	77.9403	68.5561	147.255	142.273	154.789	122.995	45.456	124.218	152.099	126.553
WT HL	23	161.95	115.559	128.005	137.735	107.917	89.3768	101.555	69.7979	135.557	129.131	104.484	122.435	41.8789	100.943	138.95	112.352
WT HL	31	144.733	101.901	108.95	111.574	98.3274	86.8719	97.7875	63.9555	126.633	113.012	99.7805	111.283	43.9293	81.8295	123.258	100.922
WT HL	39	140.26	92.3958	105.504	109.42	99.324	78.2878	97.7003	63.828	118.346	106.031	109.263	101.181	43.1926	74.6553	112.953	96.8228
WT HL	47	138.378	88.9904	103.698	111.255	99.3312	83.1058	92.0011	64.3302	119.632	106.357	112.032	97.6291	39.8895	71.3763	107.694	95.7134
	gspre	224.198	299.641	206.901	279.197	134.626	121.876	145.545	97.8996	202.622	208.203	170.327	155.081	120.709	192.416	182.923
	gspost	139.319	90.6931	104.601	110.338	99.3276	80.6968	94.8507	64.0791	118.989	106.194	110.648	99.4051	41.5411	73.0158	110.324
Line 15 HL	-25	250.883	382.08	397.985	359.429	350.203	384.774	370.579	351.886	253.296	486.927	442.594					366.422
Line 15 HL	-17	256.635	382.588	404.259	355.212	339.503	361.09	338.837	313.518	227.559	483.905	431.313					354.038
Line 15 HL	-9	248.893	390.701	408.447	358.677	337.631	365.636	312.64	296.455	204.68	473.791	440.26					348.892
Line 15 HL	-1	250.328	378.623	407.428	344.348	333.815	368.424	304.098	285.861	202.782	478.803	445.09					345.418
Line 15 HL	7
Line 15 HL	15	256.242	395.24	409.753	355.552	325.671	356.746	258.072	218.284	161.357	472.346	440.224					331.772
Line 15 HL	23	253.812	395.011	421.239	356.985	322.723	358.168	241.499	206.509	153.002	461.208	419.907					326.369
Line 15 HL	31	246.923	400.046	401.937	332.246	327.173	342.129	228.075	200.458	148.154	448.769	405.8					316.519
Line 15 HL	39	243.654	377.939	410.265	331.354	321.28	352.795	207.471	196.476	150.726	444.669	394.472					311.918
Line 15 HL	47	237.997	377.267	396.207	326.538	307.992	349.725	203.44	193.349	149.533	448.797	380.212					306.46
	gspre	251.952	383.971	406.711	352.745	336.983	365.05	318.525	298.611	211.674	478.833	438.888
	gspost	240.826	377.603	403.236	328.946	314.636	351.26	205.455	194.913	150.129	446.733	387.342
L15, LL	-25	264.405	322.639	172.132	238.056	260.319	245.206	270.232	314.524	306.01	350.052						274.358
L15, LL	-17	268.201	318.545	170.357	231.673	265.368	244.464	260.876	291.81	286.06	321.41						265.876
L15, LL	-9	262.973	310.831	162.657	224.647	260.661	239.324	227.585	269.654	301.03	310.878						257.024
L15, LL	-1	258.97	319.109	162.952	230.031	259.072	237.705	249.644	257.491	286.768	311.591						257.333
L15, LL	7
L15, LL	15	253.161	315.147	172.13	227.835	237.947	211.543	255.026	233.323	291.45	296.738						249.43
L15, LL	23	248.687	313.36	176.688	220.621	233.414	210.023	246.154	217.512	290.391	297.304						245.415
L15, LL	31	245.805	287.697	172.345	208.24	221.972	195.093	237.765	205.156	284.757	293.321						235.215
L15, LL	39	233.682	298.104	174.567	203.22	224.634	198.65	232.514	199.691	282.457	282.261						232.978
L15, LL	47	231.396	286.046	159.322	192.999	225.509	184.814	227.465	189.111	269.834	284.144						225.064
	gspre	263.381	316.162	165.322	228.783	261.701	240.498	246.035	272.985	291.286	314.626
	gspost	232.539	292.075	166.944	198.11	225.071	191.732	229.989	194.401	276.145	283.203
L20, LL	-25	197.878	217.668	238.349	321.855	320.274	332.362	321.333	300.919								281.33
L20, LL	-17	190.978	239.257	215.19	313.534	309.404	323.999	307.519	274.707								271.823
L20, LL	-9	198.31	229.123	205.954	311.149	303.608	317.398	296.884	266.123								266.069
L20, LL	-1	191.027	227.985	216.932	306.234	310.904	322.449	301.454	272.263								268.656
L20, LL	7
L20, LL	15	187.097	214.616	183.2	290.416	312.286	320.953	297.49	271.522								259.698
L20, LL	23	178.715	201.978	183.139	285.331	314.958	330.363	295.491	260.478								256.307
L20, LL	31	179.299	184.895	205.23	282.999	314.08	311.894	285.284	254.515								252.274
L20, LL	39	171.136	182.222	194.576	293.6	305.352	308.277	283.106	244.446								247.839
L20, LL	47	168.23	175.759	189.725	286.242	300.143	311.53	274.634	246.298								244.07
	gspre	193.438	232.122	212.692	310.306	307.972	321.282	301.952	271.031
	gspost	169.683	178.99	192.151	289.921	302.748	309.904	278.87	245.372
L20 HL	-25	454.932	333.832	315.144	293.561	271.695	343.267	377.926									341.479
L20 HL	-17	426.285	321.158	304.574	271.985	262.769	334.751	351.809									324.762
L20 HL	-9	421.697	322.315	289.049	263.498	256.044	322.761	341.765									316.733
L20 HL	-1	429.583	305.499	284.142	248.279	248.265	307.395	338.632									308.828
L20 HL	7
L20 HL	15	382.53	309.799	266.085	215.401	223.635	277.156	334.611									287.031
L20 HL	23	381.157	302.067	261.989	207.201	221.282	277.171	320.661									281.647
L20 HL	31	371.59	301.015	246.643	201.748	211.624	274.967	323.793									275.911
L20 HL	39	377.111	291.716	244.235	195.673	208.753	272.492	313.367									271.907
L20 HL	47	359.55	290.046	237.447	194.712	200.806	266.416	300.857									264.262
	gspre	425.855	316.324	292.588	261.254	255.693	321.636	344.069
	gspost	368.33	290.881	240.841	195.193	204.78	269.454	307.112

## Sheet: Fig5
Figure 5. Stomatal pore widths of adaxial and abaxial leaf surfaces in high light grown barley lines
Genotype	Leaf side	Pore width in micrometer	Average
L15	adaxial	11.493	10.7278
L15	adaxial	10.526
L15	adaxial	11.483
L15	adaxial	11.046
L15	adaxial	9.091
L15	adaxial	7.715	8.343
L15	adaxial	8.134
L15	adaxial	8.137
L15	adaxial	8.626
L15	adaxial	9.103
L15	adaxial	8.148	7.2958
L15	adaxial	8.148
L15	adaxial	6.464
L15	adaxial	7.656
L15	adaxial	6.063
L15	adaxial	11.483	10.624
L15	adaxial	11.971
L15	adaxial	11.483
L15	adaxial	8.614
L15	adaxial	9.569
L20	adaxial	6.938	6.8114
L20	adaxial	7.976
L20	adaxial	6.541
L20	adaxial	6.22
L20	adaxial	6.382
L20	adaxial	6.063	6.4776
L20	adaxial	7.181
L20	adaxial	6.699
L20	adaxial	6.225
L20	adaxial	6.22
L20	adaxial	8.852	9.0034
L20	adaxial	7.909
L20	adaxial	10.537
L20	adaxial	10.526
L20	adaxial	7.193
WT	adaxial	4.074	4.2284
WT	adaxial	4.067
WT	adaxial	4.067
WT	adaxial	3.828
WT	adaxial	5.106
WT	adaxial	4.809	3.484
WT	adaxial	2.871
WT	adaxial	3.194
WT	adaxial	3.034
WT	adaxial	3.512
WT	adaxial	5.508	4.5944
WT	adaxial	4.545
WT	adaxial	3.589
WT	adaxial	5.502
WT	adaxial	3.828
WT	adaxial	4.809	4.7116
WT	adaxial	2.871
WT	adaxial	6.547
WT	adaxial	5.742
WT	adaxial	3.589
WT	adaxial	2.642	2.7932
WT	adaxial	1.914
WT	adaxial	3.19
WT	adaxial	3.349
WT	adaxial	2.871
WT	adaxial	3.858	3.599
WT	adaxial	4
WT	adaxial	3.112
WT	adaxial	3.672
WT	adaxial	3.353
L15	abaxial	8.857	8.1748
L15	abaxial	8.858
L15	abaxial	8.824
L15	abaxial	7.57
L15	abaxial	6.765
L15	abaxial	6.938	4.7914
L15	abaxial	4.808
L15	abaxial	4.074
L15	abaxial	4.306
L15	abaxial	3.831
L15	abaxial	7.655	8.725
L15	abaxial	9.809
L15	abaxial	9.094
L15	abaxial	7.817
L15	abaxial	9.25
L15	abaxial	10.372	10.0062
L15	abaxial	9.252
L15	abaxial	12.449
L15	abaxial	8.855
L15	abaxial	9.103
L15	abaxial	8.377	6.1438
L15	abaxial	5.866
L15	abaxial	6.858
L15	abaxial	5.149
L15	abaxial	4.469
L20	abaxial	9.572	8.375
L20	abaxial	6.703
L20	abaxial	8.612
L20	abaxial	9.811
L20	abaxial	7.177
L20	abaxial	10.048	7.7518
L20	abaxial	7.655
L20	abaxial	6.22
L20	abaxial	7.177
L20	abaxial	7.659
L20	abaxial	6.22	4.978
L20	abaxial	3.831
L20	abaxial	4.306
L20	abaxial	4.074
L20	abaxial	6.459
WT	abaxial	2.398	1.8602
WT	abaxial	2.233
WT	abaxial	1.316
WT	abaxial	1.675
WT	abaxial	1.679
WT	abaxial	5.981	4.651
WT	abaxial	4.667
WT	abaxial	4.947
WT	abaxial	4.785
WT	abaxial	2.875
WT	abaxial	1.918	1.7928
WT	abaxial	2.037
WT	abaxial	1.316
WT	abaxial	2.098
WT	abaxial	1.595
WT	abaxial	3.03	3.2888
WT	abaxial	2.156
WT	abaxial	4.547
WT	abaxial	4.159
WT	abaxial	2.552
WT	abaxial	5.425	3.5908
WT	abaxial	5.582
WT	abaxial	2.871
WT	abaxial	1.92
WT	abaxial	2.156
WT	abaxial	4.791	2.7156
WT	abaxial	2.239
WT	abaxial	2.716
WT	abaxial	1.918
WT	abaxial	1.914

## Sheet: Fig 4A
Figure 4A. Stomatal densities of adaxial and abaxial leaf surfaces of barley lines grown under high or low light.
Line	Light	Leaf side	Stomata/mm2
Line15	HL	adaxial	31.1596
Line15	HL	adaxial	34.6218
Line15	HL	adaxial	41.5461
Line15	HL	adaxial	34.6218
Line15	HL	adaxial	40.6445
Line15	HL	adaxial	48.4705
Line15	HL	adaxial	47.4186
Line15	HL	adaxial	44.0315
Line15	HL	adaxial	37.2574
Line15	HL	adaxial	27.6974
Line15	HL	adaxial	31.1596
Line15	HL	adaxial	38.0839
Line15	HL	adaxial	34.6218
Line15	LL	adaxial	47.4186
Line15	LL	adaxial	34.6218
Line15	LL	adaxial	38.0839
Line15	LL	adaxial	34.6218
Line15	LL	adaxial	40.6445
Line15	LL	adaxial	33.8704
Line15	LL	adaxial	41.55
Line15	LL	adaxial	34.6218
Line20	HL	adaxial	45.0083
Line20	HL	adaxial	45.0083
Line20	HL	adaxial	31.1596
Line20	HL	adaxial	31.1596
Line20	HL	adaxial	55.3948
Line20	HL	adaxial	45.0083
Line20	HL	adaxial	38.08
Line20	LL	adaxial	40.6445
Line20	LL	adaxial	33.8704
Line20	LL	adaxial	30.4834
Line20	LL	adaxial	38.0839
Line20	LL	adaxial	45.0083
Line20	LL	adaxial	27.6974
Line20	LL	adaxial	38.0839
Line20	LL	adaxial	41.5461
wt	HL	adaxial	48.4705
wt	HL	adaxial	41.5461
wt	HL	adaxial	48.4705
wt	HL	adaxial	38.0839
wt	HL	adaxial	48.4705
wt	HL	adaxial	44.0315
wt	HL	adaxial	33.8704
wt	HL	adaxial	47.4186
wt	HL	adaxial	38.0839
wt	HL	adaxial	38.0839
wt	HL	adaxial	41.5461
wt	HL	adaxial	37.2574
wt	HL	adaxial	45.0083
wt	HL	adaxial	41.5461
wt	HL	adaxial	45.0083
wt	HL	adaxial	34.6218
wt	LL	adaxial	40.6445
wt	LL	adaxial	41.5461
wt	LL	adaxial	38.0839
wt	LL	adaxial	41.5461
wt	LL	adaxial	37.2574
wt	LL	adaxial	33.8704
wt	LL	adaxial	33.8704
wt	LL	adaxial	47.4186
wt	LL	adaxial	47.4186
wt	LL	adaxial	37.2574
wt	LL	adaxial	27.0963
wt	LL	adaxial	58.857
Line15	HL	abaxial	34.6218
Line15	HL	abaxial	41.5461
Line15	HL	abaxial	34.6218
Line15	HL	abaxial	31.1596
Line15	HL	abaxial	31.1596
Line15	HL	abaxial	34.6218
Line15	HL	abaxial	38.0839
Line15	HL	abaxial	31.1596
Line15	HL	abaxial	41.5461
Line15	HL	abaxial	33.8704
Line15	HL	abaxial	37.2574
Line15	HL	abaxial	30.4834
Line15	HL	abaxial	33.8704
Line15	LL	abaxial	31.1596
Line15	LL	abaxial	27.6974
Line15	LL	abaxial	34.6218
Line15	LL	abaxial	31.1596
Line15	LL	abaxial	27.0963
Line15	LL	abaxial	33.8704
Line15	LL	abaxial	30.4834
Line15	LL	abaxial	30.4834
Line20	HL	abaxial	31.1596
Line20	HL	abaxial	31.1596
Line20	HL	abaxial	38.0839
Line20	HL	abaxial	31.1596
Line20	HL	abaxial	34.6218
Line20	HL	abaxial	27.6974
Line20	HL	abaxial	27.7
Line20	LL	abaxial	27.6974
Line20	LL	abaxial	31.1596
Line20	LL	abaxial	34.6218
Line20	LL	abaxial	31.1596
Line20	LL	abaxial	34.6218
Line20	LL	abaxial	30.4834
Line20	LL	abaxial	30.4834
Line20	LL	abaxial	33.8704
wt	HL	abaxial	34.6218
wt	HL	abaxial	34.6218
wt	HL	abaxial	45.0083
wt	HL	abaxial	34.6218
wt	HL	abaxial	38.0839
wt	HL	abaxial	41.5461
wt	HL	abaxial	31.1596
wt	HL	abaxial	38.0839
wt	HL	abaxial	34.6218
wt	HL	abaxial	38.0839
wt	HL	abaxial	31.1596
wt	HL	abaxial	34.6218
wt	HL	abaxial	33.8704
wt	HL	abaxial	40.6445
wt	HL	abaxial	37.2574
wt	HL	abaxial	30.4834
wt	LL	abaxial	27.6974
wt	LL	abaxial	34.6218
wt	LL	abaxial	34.6218
wt	LL	abaxial	41.5461
wt	LL	abaxial	30.4834
wt	LL	abaxial	33.8704
wt	LL	abaxial	40.6445
wt	LL	abaxial	44.0315
wt	LL	abaxial	30.4834
wt	LL	abaxial	30.4834
wt	LL	abaxial	30.4834
wt	LL	abaxial	31.16

## Sheet: Fig4B
Figure 4B. Guard cell lengths of adaxial and abaxial leaf surfaces of studied barley mutants grown under high or low light.
Line	Light	side	GCL in micrometers
Line15	HL	adaxial	46.0166
Line15	HL	adaxial	40.3896
Line15	HL	adaxial	50.4872
Line15	HL	adaxial	42.7706
Line15	HL	adaxial	56.842
Line15	HL	adaxial	40.982
Line15	HL	adaxial	42.45
Line15	HL	adaxial	43.274
Line15	HL	adaxial	41.492
Line15	HL	adaxial	47.556
Line15	HL	adaxial	51.72
Line15	HL	adaxial	47.302
Line15	HL	adaxial	51.17
Line20	HL	adaxial	45.23
Line20	HL	adaxial	40.47
Line20	HL	adaxial	38.518
Line20	HL	adaxial	47.262
Line20	HL	adaxial	48.44
Line20	HL	adaxial	37.228
Line20	HL	adaxial	40.184
WT	HL	adaxial	43.1442
WT	HL	adaxial	50.8314
WT	HL	adaxial	41.1694
WT	HL	adaxial	50.32
wt	HL	adaxial	45.174
wt	HL	adaxial	54.778
wt	HL	adaxial	40.412
wt	HL	adaxial	45.12
wt	HL	adaxial	43.382
wt	HL	adaxial	47.6
wt	HL	adaxial	37.982
wt	HL	adaxial	44.626
wt	HL	adaxial	46.11
wt	HL	adaxial	39.238
wt	HL	adaxial	48.95
wt	HL	adaxial	49.408
Line15	LL	adaxial	41.4214
Line15	LL	adaxial	46.6044
Line15	LL	adaxial	39.964
Line15	LL	adaxial	45.697
Line15	LL	adaxial	49.122
Line15	LL	adaxial	42.012
Line15	LL	adaxial	45.078
Line15	LL	adaxial	48.244
Line20	LL	adaxial	35.366
Line20	LL	adaxial	50.834
Line20	LL	adaxial	44.7572
Line20	LL	adaxial	46.75
Line20	LL	adaxial	40.368
Line20	LL	adaxial	51.886
Line20	LL	adaxial	49.626
Line20	LL	adaxial	39.132
WT	LL	adaxial	42.7212
WT	LL	adaxial	51.243
WT	LL	adaxial	44.6572
WT	LL	adaxial	43.1156
WT	LL	adaxial	43.9444
WT	LL	adaxial	37.2368
WT	LL	adaxial	45.716
WT	LL	adaxial	42.8886
wt	LL	adaxial	39.286
wt	LL	adaxial	45.6
wt	LL	adaxial	42.878
wt	LL	adaxial	40.374
Line15	HL	abaxial	51.5814
Line15	HL	abaxial	38.1548
Line15	HL	abaxial	52.8838
Line15	HL	abaxial	46.8058
Line15	HL	abaxial	61.6
Line15	HL	abaxial	44.792
Line15	HL	abaxial	50.431
Line15	HL	abaxial	53.724
Line15	HL	abaxial	56.944
Line15	HL	abaxial	52.914
Line15	HL	abaxial	49.364
Line15	HL	abaxial	50.376
Line15	HL	abaxial	50.2
Line20	HL	abaxial	51.87
Line20	HL	abaxial	53.038
Line20	HL	abaxial	54.35
Line20	HL	abaxial	45.292
Line20	HL	abaxial	55.996
Line20	HL	abaxial	60.084
Line20	HL	abaxial	53.042
wt	HL	abaxial	50.4996
wt	HL	abaxial	50.91
wt	HL	abaxial	45.0284
wt	HL	abaxial	48.163
wt	HL	abaxial	53.364
wt	HL	abaxial	54.266
wt	HL	abaxial	42.34
wt	HL	abaxial	45.662
wt	HL	abaxial	47.078
wt	HL	abaxial	47.914
wt	HL	abaxial	51.054
wt	HL	abaxial	38.562
wt	HL	abaxial	54.438
wt	HL	abaxial	43.254
wt	HL	abaxial	62.472
wt	HL	abaxial	55.374
Line15	LL	abaxial	47.654
Line15	LL	abaxial	46.3788
Line15	LL	abaxial	52.382
Line15	LL	abaxial	49.8402
Line15	LL	abaxial	48.148
Line15	LL	abaxial	53.948
Line15	LL	abaxial	49.082
Line15	LL	abaxial	49.068
Line20	LL	abaxial	47.4998
Line20	LL	abaxial	48.3534
Line20	LL	abaxial	49.3814
Line20	LL	abaxial	54.098
Line20	LL	abaxial	54.692
Line20	LL	abaxial	53.894
Line20	LL	abaxial	51.036
Line20	LL	abaxial	52.482
wt	LL	abaxial	45.1632
wt	LL	abaxial	53.1946
wt	LL	abaxial	46.9264
wt	LL	abaxial	43.6652
wt	LL	abaxial	49.4624
wt	LL	abaxial	46.4952
wt	LL	abaxial	54.4416
wt	LL	abaxial	43.522
wt	LL	abaxial	53.468
wt	LL	abaxial	57.152
wt	LL	abaxial	44.83
wt	LL	abaxial	48.478
